# Supplementary material for: Ecological genomics in Xanthomonas: the nature of genetic adaptation with homologous recombination and host shifts
Source: BMC Genomics. 2015 Mar 15;16(1):188. doi: 10.1186/s12864-015-1369-8 (PMC4372319; doi:10.1186/s12864-015-1369-8)
Supplement: Additional file 3: Table S3. — Summary of orthologous genes among 9 Xanthomonas taxa. [file 12864_2015_1369_MOESM3_ESM.xlsx]

## Sheet: Summary
			Gene tree can distinguish X. citri and X. campestris	Homologous recombination					Positive selection
Gene	Putative function	symbol		detect?	citri	campestris	within species	between species	citri	campestris	total
XCM0004	tetracenomycin polyketide synthesis protein	tcmJ	yes
XCM0006	hypothetical protein	-	yes
XCM0009	LexA repressor	lexA	yes
XCM0011	hypothetical protein	-	yes
XCM0015	DNA polymerase III subunit alpha	dnaE2	yes	yes	6	2	8	0	yes		yes
XCM0018	oligopeptide transporter	oliA	yes	yes	4	0	4	12	yes		yes
XCM0022	hypothetical protein	-	yes
XCM0024	alanyl dipeptidyl peptidase	-	yes
XCM0026	catalase	katE	yes
XCM0027	oxidoreductase	-	yes
XCM0030	glycine dehydrogenase	gcvP	yes	yes	0	0	0	0	yes		yes
XCM0031	MFS transporter	bcr	yes
XCM0032	hypothetical protein	-	yes	yes	0	2	2	0		yes	yes
XCM0033	dipeptidyl carboxypeptidase	-	yes
XCM0034	inner membrane protein	yjdB	yes
XCM0035	hypothetical protein	-	yes
XCM0036	hypothetical protein	-	yes
XCM0037	two-component system regulatory protein	colR	yes
XCM0038	two-component system sensor protein	colS	yes
XCM0039	hypothetical protein	-	yes
XCM0041	cell division topological specificity factor MinE	minE	yes
XCM0042	septum site-determining protein (cell division inhibitor) MinD	minD	yes
XCM0043	septum formation inhibitor	minC	yes
XCM0044	hypothetical protein	-	yes
XCM0045	two-component system sensor protein	-	yes	yes	0	3	3	0		yes	yes
XCM0047	two-component system regulatory protein	-	yes
XCM0049	hypothetical protein	-	yes
XCM0050	hypothetical protein	-	yes
XCM0051	DNA-3-methyladenine glycosylase	alkA	yes
XCM0052	D-alanyl-D-alanine carboxypeptidase family	-	yes
XCM0053	hypothetical protein	-	yes
XCM0054	hypothetical protein	-	yes
XCM0055	hypothetical protein	-	yes
XCM0056	phosphoribosylglycinamide formyltransferase 2	purT	yes
XCM0057	hypothetical protein	-	yes
XCM0058	arginyl-tRNA-protein transferase	ate1	yes
XCM0059	hypothetical protein	-	yes							yes	yes
XCM0062	pathogenicity-related protein	pthX	yes
XCM0063	acyl-CoA thiolesterase II	tesB	yes
XCM0064	hypothetical protein	-	yes							yes	yes
XCM0067	hypothetical protein	-	yes
XCM0068	excinuclease ABC subunit A	uvrA	yes
XCM0069	50S ribosomal protein L21	rplU	yes
XCM0070	50S ribosomal protein L27	rpmA	yes
XCM0071	GTPase ObgE	obgE	yes
XCM0072	30S ribosomal protein S20	rpsT	yes
XCM0073	virulence factor	mviN	yes
XCM0074	bifunctional riboflavin kinase/FMN adenylyltransferase	ribF	yes
XCM0075	isoleucyl-tRNA synthetase	ileS	yes	yes	0	2	2	0
XCM0076	lipoprotein signal peptidase	lspA	yes
XCM0077	4-hydroxy-3-methylbut-2-enyl diphosphate reductase	ispH	yes
XCM0078	cytochrome O ubiquinol oxidase subunit II	cyoA	yes
XCM0079	cytochrome O ubiquinol oxidase subunit I	cyoB	yes
XCM0080	cytochrome O ubiquinol oxidase subunit III	cyoC	yes
XCM0081	cytochrome O ubiquinol oxidase subunit IV	cyoD	yes
XCM0082	putative glycyl aminopeptidase precursor	-	yes
XCM0083	DNA repair protein RadA	radA	yes
XCM0084	hypothetical protein	-	yes
XCM0086	HrpG protein	hrpG	yes
XCM0091	hypothetical protein	-	yes	yes	6	0	6	0
XCM0094	positive regulator of sigma-B	rsbR	yes
XCM0095	putative negative regulator of sigma-B	rsbS	yes
XCM0096	sigma-B negative effector	rsbT	yes
XCM0097	two-component system regulatory protein	-	yes
XCM0098	two-component system sensor protein	-	yes
XCM0099	histidine kinase-response regulator hybrid protein	cvgSY	yes
XCM0100	putative xylosidase	-	yes
XCM0102	TonB-dependent receptor	fyuA	yes						yes		yes
XCM0103	putative thioredoxin	-	yes						yes		yes
XCM0104	hypothetical protein	-	yes
XCM0106	two-component system regulatory protein	-	yes
XCM0107	protein-glutamate methylesterase	cheB	yes
XCM0108	chemotaxis protein	cheR	yes
XCM0109	two-component system sensor protein	-	yes
XCM0110	two-component system sensor protein	-	yes
XCM0111	two-component system regulatory protein	-	yes
XCM0114	putative alpha-L-arabinofuranosidase precursor	-	yes
XCM0116	aldose 1-epimerase	galM	yes
XCM0117	hypothetical protein	-	yes
XCM0118	signal recognition particle protein	ffh	yes						yes		yes
XCM0121	2-nitropropane dioxygenase	-	yes	yes	2	0	2	4	yes		yes
XCM0122	hypothetical protein	-	yes
XCM0123	30S ribosomal protein S16	rpsP	yes
XCM0124	16S rRNA-processing protein RimM	rimM	yes
XCM0125	tRNA (guanine-N(1)-)-methyltransferase	trmD	yes
XCM0126	50S ribosomal protein L19	rplS	yes
XCM0131	heat shock protein 15-like protein	hslR	yes
XCM0132	catalase	katG	yes
XCM0135	hypothetical protein	-	yes
XCM0137	DNA mismatch repair protein MutS	mutS	yes	yes	1	7	8	0
XCM0143	hypothetical protein	-	yes	yes	0	3	3	0
XCM0146	transcriptional regulator	-	yes
XCM0147	methylmalonate-semialdehyde dehydrogenase	mmsA	yes
XCM0148	acyl-CoA dehydrogenase	fadE9	yes
XCM0149	enoyl-CoA hydratase	-	yes
XCM0150	enoyl-CoA hydratase	-	yes
XCM0152	3-hydroxyisobutirate dehydrogenase	mmsB	yes
XCM0153	cobalt-zinc-cadmium resistance protein	czcD	yes
XCM0155	3-hydroxyacyl-CoA dehydrogenase	fadB	yes
XCM0156	RNA polymerase sigma factor RpoE	algU	yes
XCM0157	regulatory protein	-	yes
XCM0158	periplasmic protease	mucD	yes
XCM0159	GTP-binding protein LepA	lepA	yes
XCM0160	signal peptidase I	lepB	yes
XCM0161	hypothetical protein	-	yes
XCM0162	ribonuclease III	rnc	yes
XCM0163	GTP-binding protein Era	era	yes
XCM0164	DNA repair protein RecO	recO	yes
XCM0165	hypothetical protein	-	yes
XCM0166	23S rRNA 5-methyluridine methyltransferase	rumA	yes
XCM0167	hypothetical protein	-	yes
XCM0168	polyketide synthase	frnE	yes
XCM0169	hypothetical protein	-	yes
XCM0170	hypothetical protein	-	yes
XCM0171	beta-hexosaminidase	nagZ	yes
XCM0172	hypoxanthine-guanine phosphoribosyltransferase	hpt	yes
XCM0174	5'-methylthioadenosine phosphorylase	deoD	yes
XCM0175	hypothetical protein	-	yes
XCM0176	oxidoreductase	-	yes	yes	0	0	0	0	yes		yes
XCM0177	ribosomal protein S12 methylthiotransferase	rimO	yes	yes	0	3	3	3
XCM0178	transcription elongation factor GreB	greB	yes
XCM0181	hypothetical protein	-	yes
XCM0182	hypothetical protein	-	yes
XCM0184	lytic mureine transglycosylase precursor	-	yes
XCM0186	putative SCO1/SenC family protein	-	yes
XCM0187	phosphatidylserine decarboxylase	psd	yes
XCM0188	N5-glutamine S-adenosyl-L-methionine-dependent methyltransferase	yfcB	yes
XCM0189	chorismate synthase	aroC	yes
XCM0190	2-hydroxyacid dehydrogenase	-	yes
XCM0191	aspartate-semialdehyde dehydrogenase	asd	yes
XCM0194	FimV protein	-	yes
XCM0195	hypothetical protein	-	yes	yes	4	0	4	25	yes		yes
XCM0197	tRNA pseudouridine synthase A	truA	yes
XCM0198	N-(5'-phosphoribosyl)anthranilate isomerase	trpF	yes
XCM0199	transcriptional regulator	trpI	yes
XCM0200	tryptophan synthase subunit beta	trpB	yes
XCM0202	tryptophan synthase subunit alpha	trpA	yes
XCM0203	acetyl-CoA carboxylase subunit beta	accD	yes
XCM0204	phosphoglucosamine mutase	glmM	yes
XCM0205	oxidoreductase	-	yes
XCM0206	hypothetical protein	-	yes
XCM0207	phosphodiesterase	-	yes
XCM0208	hypothetical protein	-	yes
XCM0209	globin	-	yes
XCM0210	dehydrogenase	-	yes
XCM0212	triosephosphate isomerase	tpiA	yes
XCM0213	preprotein translocase subunit SecG	secG	yes
XCM0214	NADH dehydrogenase subunit A	nuoA	yes
XCM0215	NADH dehydrogenase subunit B	nuoB	yes
XCM0216	NADH dehydrogenase subunit C	nuoC	yes
XCM0217	NADH dehydrogenase subunit D	nuoD	yes
XCM0218	NADH dehydrogenase subunit E	nuoE	yes
XCM0219	NADH-ubiquinone oxidoreductase NQO1 subunit	nuoF	yes
XCM0220	NADH dehydrogenase subunit G	nuoG	yes
XCM0221	NADH dehydrogenase subunit H	nuoH	yes
XCM0222	NADH dehydrogenase subunit I	nuoI	yes
XCM0223	NADH dehydrogenase subunit J	nuoJ	yes
XCM0224	NADH dehydrogenase subunit K	-	yes
XCM0225	NADH dehydrogenase subunit L	nuoL	yes	yes	2	0	2	0	yes		yes
XCM0226	NADH dehydrogenase subunit M	nuoM	yes
XCM0227	NADH dehydrogenase subunit N	nuoN	yes
XCM0228	hypothetical protein	-	yes
XCM0229	transcription elongation factor NusA	nusA	yes
XCM0230	translation initiation factor IF-2	infB	yes
XCM0231	ribosome-binding factor A	rbfA	yes
XCM0232	tRNA pseudouridine synthase B	truB	yes
XCM0233	30S ribosomal protein S15	rpsO	yes
XCM0234	polynucleotide phosphorylase/polyadenylase	pnp	yes
XCM0235	hypothetical protein	-	yes
XCM0236	nicotinate-nucleotide pyrophosphorylase	nadC	yes
XCM0237	hypothetical protein	-	yes
XCM0238	phosphoribosylaminoimidazole carboxylase catalytic subunit	purE	yes
XCM0239	phosphoribosylaminoimidazole carboxylase ATPase subunit	purK	yes
XCM0241	iron superoxide dismutase	sodB	yes
XCM0242	glutaredoxin-related protein	-	yes
XCM0243	short chain dehydrogenase	-	yes
XCM0244	hypothetical protein	-	yes
XCM0245	TonB-dependent outer membrane receptor	-	yes	yes	12	12	24	0
XCM0246	hypothetical protein	-	yes
XCM0254	excinuclease ABC subunit B	uvrB	yes
XCM0257	VirD4 protein	virD4	yes	yes	3	0	3	6		yes	yes
XCM0269	hypothetical protein	-	yes
XCM0270	helicase-related protein	lhr2	yes
XCM0271	ATP-dependent DNA ligase	lig2	yes
XCM0273	mRNA 3'-end processing factor	-	yes
XCM0275	hypothetical protein	-	yes
XCM0276	sensor histidine kinase	-	yes	yes	3	0	3	0
XCM0277	putative outer membrane lipoprotein	-	yes
XCM0278	acetyl-CoA C-acetyltransferase	thlA	yes
XCM0279	serine protease	-		yes	0	3	3	0
XCM0280	leucine dehydrogenase	ldh	yes
XCM0282	hypothetical protein	-	yes
XCM0284	hypothetical protein	-	yes
XCM0287	hypothetical protein	-	yes
XCM0288	hypothetical protein	-	yes
XCM0291	heat shock protein	yegD	yes
XCM0294	cation transport protein	catA	yes
XCM0295	hypothetical protein	-	yes
XCM0297	GTN reductase	nerA	yes
XCM0298	putative arabinose efflux porter	-	yes	yes	0	2	2	0
XCM0302	hypothetical protein	-	yes
XCM0303	hypothetical protein	-	yes
XCM0304	hypothetical protein	-	yes	yes	1	0	1	0
XCM0306	virulence protein	acvB	yes
XCM0307	hypothetical protein	-	yes
XCM0309	putative endoribonuclease L-PSP	-	yes
XCM0311	hypothetical protein	-	yes
XCM0312	hypothetical protein	-	yes
XCM0313	hypothetical protein	-	yes
XCM0314	cyclopropane-fatty-acyl-phospholipid synthase	cfaA	yes
XCM0315	hypothetical protein	-	yes
XCM0316	putative flavin containing amine oxidoreductase	-	yes
XCM0317	fatty-acid desaturase	-	yes
XCM0318	hypothetical protein	-	yes
XCM0319	hypothetical protein	-	yes
XCM0320	RNA polymerase sigma factor	rpoE3	yes
XCM0321	hypothetical protein	-	yes
XCM0323	ferredoxin	ydgM	yes
XCM0324	hypothetical protein	-	yes
XCM0326	methionyl-tRNA synthetase	metG	yes	yes	0	6	6	10		yes	yes
XCM0327	hypothetical protein	-	yes
XCM0331	S-methylmethionine transporter	ykfD	yes
XCM0332	homocysteine methyltransferase	mmuM	yes
XCM0334	hypothetical protein	-	yes
XCM0335	hypothetical protein	-	yes
XCM0336	hypothetical protein	-	yes
XCM0337	hypothetical protein	-	yes
XCM0339	putative secreted protein	-	yes
XCM0340	hypothetical protein	-	yes
XCM0341	hypothetical protein	-	yes	yes	0	6	6	8		yes	yes
XCM0342	Poly-beta-hydroxyalkanoate depolymerase	phaZ	yes
XCM0343	hypothetical protein	-	yes
XCM0344	hypothetical protein	-	yes
XCM0346	hypothetical protein	-	yes
XCM0347	acetyl-CoA carboxylase carboxyltransferase subunit alpha	accA	yes
XCM0348	DNA polymerase III subunit alpha	dnaE	yes
XCM0350	lipid-A-disaccharide synthase	lpxB	yes						yes		yes
XCM0351	UDP-N-acetylglucosamine acyltransferase	lpxA	yes
XCM0352	(3R)-hydroxymyristoyl-ACP dehydratase	fabZ	yes
XCM0353	UDP-3-O-[3-hydroxymyristoyl] glucosamine N-acyltransferase	lpxD	yes
XCM0355	outer membrane antigen	oma	yes
XCM0356	hypothetical protein	-	yes
XCM0357	1-deoxy-D-xylulose 5-phosphate reductoisomerase	dxr	yes
XCM0358	phosphatidate cytidylyltransferase	cdsA	yes
XCM0359	undecaprenyl pyrophosphate synthase	uppS	yes
XCM0360	ribosome recycling factor	frr	yes
XCM0361	uridylate kinase	pyrH	yes
XCM0363	elongation factor Ts	tsf	yes
XCM0364	30S ribosomal protein S2	rpsB	yes
XCM0365	pili assembly chaperone	-	yes
XCM0367	hypothetical protein	-	yes
XCM0368	outer membrane usher protein FasD	fasD	yes
XCM0369	pili assembly chaperone	ecpD	yes						yes		yes
XCM0370	protein U	pru	yes
XCM0371	methionine aminopeptidase	map	yes
XCM0373	PII uridylyl-transferase	glnD	yes
XCM0374	2,3,4,5-tetrahydropyridine-2,6-carboxylate N-succinyltransferase	dapD	yes
XCM0375	hypothetical protein	-	yes
XCM0378	succinyl-diaminopimelate desuccinylase	dapE	yes
XCM0380	asparagine synthetase B	asnB	yes
XCM0382	hypothetical protein	-	yes
XCM0386	penicillin amidase precursor	-	yes	yes	0	3	3	0		yes	yes
XCM0387	bacterioferritin	brf	yes
XCM0391	DNA topoisomerase IV subunit A	parC	yes	yes	0	0	0	0		yes	yes
XCM0392	AraC family transcriptional regulator	-	yes
XCM0393	MarR family transcriptional regulator	yybA	yes
XCM0394	outer membrane efflux protein	yjcP	yes							yes	yes
XCM0395	multidrug resistance efflux pump	pmrA	yes
XCM0396	major facilitator superfamily protein	-	yes
XCM0495	beta-glucosidase	bglS	yes
XCM0496	hypothetical protein	-	yes
XCM0499	rhomboid family membrane protein	-	yes
XCM0500	hypothetical protein	-	yes
XCM0502	hypothetical protein	-	yes
XCM0503	MarR family transcriptional regulator	-	yes						yes		yes
XCM0505	peptidyl-dipeptidase	dcp	yes
XCM0506	glutathione peroxidase-like protein	gpo	yes
XCM0507	ferredoxin-NADP reductase	fpr	yes
XCM0508	ABC transporter ATP-binding protein	msbA	yes
XCM0509	fumarate hydratase	fumB	yes
XCM0511	glutathione transferase	gst4	yes
XCM0512	carbonic anhydrase	cynT	yes
XCM0516	major cold shock protein	cspA	yes
XCM0517	peptidoglycan-associated outer membrane lipoprotein	pcp	yes
XCM0518	hypothetical protein	-	yes
XCM0519	molybdopterin biosynthesis protein	moeB	yes
XCM0521	hypothetical protein	-	yes
XCM0522	hypothetical protein	-	yes
XCM0523	glutaryl-CoA dehydrogenase	gcdH	yes
XCM0526	glutathione S-transferase	gst	yes
XCM0528	asparagine synthase	-	yes
XCM0529	hypothetical protein	-	yes
XCM0530	replicative DNA helicase	dnaB	yes
XCM0531	photolyase	phr	yes	yes	3	0	3	0
XCM0538	transcriptional regulator	-	yes
XCM0540	dehydrogenase	-	yes
XCM0541	RND multidrug efflux membrane fusion protein	mexE	yes
XCM0542	RND multidrug efflux transporter MexF	mexF	yes	yes	0	6	6	3
XCM0543	short chain dehydrogenase	-	yes
XCM0544	outer membrane protein	oprN	yes
XCM0546	hypothetical protein	-	yes
XCM0548	hypothetical protein	-	yes
XCM0550	sensor histidine kinase	-	yes
XCM0558	SsrA-binding protein	smpB	yes
XCM0559	hypothetical protein	-	yes	yes	0	0	0	0
XCM0560	hypothetical protein	-	yes
XCM0561	outer membrane protein	smpA	yes
XCM0562	ferric uptake regulator	fur	yes
XCM0563	recombination protein N	recN	yes
XCM0564	heat-inducible transcription repressor	hrcA	yes
XCM0565	heat shock protein GrpE	grpE	yes
XCM0566	molecular chaperone DnaK	dnaK	yes							yes	yes
XCM0567	chaperone protein DnaJ	dnaJ	yes
XCM0568	pyridoxine kinase	pdxY	yes
XCM0569	prephenate dehydrogenase	tyrA	yes
XCM0572	multidrug efflux pump outer membrane protein	-	yes
XCM0573	RND efflux membrane fusion protein	-	yes
XCM0574	toxin secretion ABC transporter ATP-binding protein	-	yes
XCM0575	hydrogen peroxide-inducible genes activator	oxyR	yes
XCM0576	ABC transporter, permease/ATP-binding protein	-	yes	yes	0	0	0	6
XCM0577	hypothetical protein	-	yes
XCM0578	hypothetical protein	-	yes
XCM0580	dihydrolipoamide dehydrogenase	ldp	yes
XCM0581	dihydrolipoamide succinyltransferase	sucB	yes
XCM0582	2-oxoglutarate dehydrogenase E1 component	sucA	yes
XCM0583	hypothetical protein	-	yes
XCM0584	hypothetical protein	-	yes	yes	0	0	0	0
XCM0589	adenylosuccinate lyase	purB	yes	yes	0	2	2	0
XCM0590	hypothetical protein	-	yes
XCM0591	fumarate hydratase	fumC	yes
XCM0592	hypothetical protein	-	yes
XCM0594	hypothetical protein	-	yes
XCM0595	hypothetical protein	-	yes
XCM0596	ABC transporter ATP-binding protein	nodI	yes
XCM0597	hypothetical protein	-	yes
XCM0599	GntR family transcriptional regulator	-	yes
XCM0600	ABC transporter vitamin B12 uptake permease	btuE	yes
XCM0602	FKBP-type peptidyl-prolyl cis-trans isomerase	fkpA	yes
XCM0603	UDP-glucose dehydrogenase	ugd	yes
XCM0604	hypothetical protein	-	yes
XCM0605	hypothetical protein	-	yes
XCM0606	hypothetical protein	-	yes
XCM0608	transcriptional regulator	-	yes
XCM0610	glucose-galactose transporter	fucP	yes
XCM0611	fructokinase	scrK	yes
XCM0612	hypothetical protein	-	yes
XCM0617	5-methyltetrahydrofolate-homocysteine methyl transferase	metH	yes
XCM0618	transcriptional regulator	-	yes
XCM0620	acyl-CoA dehydrogenase	acdA	yes
XCM0621	putative acetylhydrolase	-	yes
XCM0622	RNase R	vacB	yes
XCM0623	hypothetical protein	-	yes
XCM0625	tRNA/rRNA methyltransferase	-	yes
XCM0627	ribonuclease T	rnt	yes
XCM0629	phosphate regulon transcriptional regulator	phoU	yes
XCM0630	phosphate transporter ATP-binding protein	pstB	yes
XCM0631	ABC transporter phosphate permease	pstA	yes
XCM0632	ABC transporter phosphate permease	pstC	yes
XCM0633	ABC transporter phosphate-binding protein	pstS	yes
XCM0635	phosphate-binding protein	phoX	yes
XCM0636	polyphosphate-selective porin O	oprO	yes
XCM0638	carbonic anhydrase	cynT	yes
XCM0639	sulfate transporter	-	yes
XCM0640	endonuclease III	nth	yes
XCM0641	hypothetical protein	-	yes
XCM0642	3-hydroxybutyryl-CoA dehydratase	crt	yes
XCM0643	peptidyl-prolyl cis-trans isomerase	-	yes
XCM0644	putative NUDIX hydrolase family protein	-	yes
XCM0645	thiosulfate sulfurtransferase	sseA	yes
XCM0646	hypothetical protein	-	yes
XCM0647	hypothetical protein	-	yes
XCM0648	hypothetical protein	-	yes
XCM0649	hypothetical protein	-	yes
XCM0650	acetyltransferase	-	yes
XCM0653	23S rRNA m(2)G2445 methyltransferase	rlmL	yes
XCM0654	inorganic polyphosphate/ATP-NAD kinase	ppnK	yes
XCM0655	5'-nucleotidase	-	yes
XCM0659	hypothetical protein	-	yes
XCM0660	exonuclease I	sbcB	yes
XCM0661	kynurenine 3-monooxygenase	-
XCM0662	kynureninase	-		yes	0	3	3	0
XCM0664	3-hydroxyanthranilate 3,4-dioxygenase	haaO	yes
XCM0665	carbonic anhydrase	yadF	yes
XCM0680	transcriptional regulator protein Pai2	paiB	yes
XCM0681	hypothetical protein	-	yes
XCM0682	hypothetical protein	-	yes
XCM0685	asparaginyl-tRNA synthetase	asnC	yes
XCM0686	hypothetical protein	-	yes
XCM0687	30S ribosomal protein S6	rpsF	yes
XCM0688	30S ribosomal protein S18	rpsR	yes
XCM0689	50S ribosomal protein L9	rplI	yes
XCM0690	chromosome segregation protein	smc	yes	yes	0	0	0	2
XCM0691	cell division protein ZipA	zipA	yes
XCM0693	aminotransferase	hisC	yes
XCM0695	NAD-dependent DNA ligase LigA	ligA	yes						yes		yes
XCM0696	lysyl-tRNA synthetase	lysS	yes
XCM0697	hypothetical protein	-	yes
XCM0698	methylthioribose-1-phosphate isomerase	mtnA	yes
XCM0700	DNA gyrase subunit A	gyrA	yes						yes		yes
XCM0702	glucose dehydrogenase	gcd1	yes
XCM0706	urocanate hydratase	hutU	yes
XCM0707	formylglutamate amidohydrolase	hutG	yes
XCM0709	histidine ammonia-lyase	hutH	yes
XCM0710	imidazolonepropionase	hutI	yes
XCM0711	N-formimino-L-glutamate deiminase	sdeB	yes
XCM0713	GntR family transcriptional regulator	hutC	yes
XCM0714	hypothetical protein	-	yes	yes	0	1	1	0
XCM0716	poly(hydroxyalcanoate) granule associated protein	phaF	yes
XCM0717	hypothetical protein	-	yes
XCM0720	sulfite oxidase subunit YedY	-	yes
XCM0721	phosphoserine aminotransferase	serC	yes
XCM0722	P-protein	pheA	yes
XCM0723	3-phosphoshikimate 1-carboxyvinyltransferase	aroA	yes	yes	0	2	2	0
XCM0726	seryl-tRNA synthetase	serS	yes
XCM0728	LysR family transcriptional regulator	-	yes
XCM0751	bifunctional aspartokinase I/homeserine dehydrogenase I	thrA	yes	yes	0	1	1	0
XCM0752	homoserine kinase	thrB	yes
XCM0753	hypothetical protein	-	yes
XCM0754	threonine synthase	thrC	yes
XCM0755	hypothetical protein	-	yes
XCM0757	fumarate and nitrate reduction regulatory protein	fnr	yes
XCM0758	histidyl-tRNA synthetase	hisS	yes	yes	2	0	2	11	yes		yes
XCM0759	hypothetical protein	-	yes
XCM0760	ATP phosphoribosyltransferase	hisG	yes
XCM0762	histidinol-phosphate aminotransferase	hisC	yes
XCM0763	imidazole glycerol-phosphate dehydratase/histidinol phosphatase	hisB	yes
XCM0764	imidazole glycerol phosphate synthase subunit HisH	hisH	yes
XCM0765	1-(5-phosphoribosyl)-5-[(5-phosphoribosylamino)methylideneamino] imidazole-4-carboxamide isomerase	hisA	yes
XCM0766	imidazole glycerol phosphate synthase subunit HisF	hisF	yes
XCM0767	bifunctional phosphoribosyl-AMP cyclohydrolase/phosphoribosyl-ATP pyrophosphatase protein	hisI	yes
XCM0768	hypothetical protein	-	yes
XCM0771	hypothetical protein	-	yes						yes		yes
XCM0773	enolase-phosphatase	-	yes
XCM0774	dioxygenase	-	yes
XCM0775	methylthioribulose-1-phosphate dehydratase	-	yes
XCM0776	cationic amino acid transporter	yhdG	yes	yes	0	1	1	0
XCM0777	cationic amino acid transporter	yhdG	yes
XCM0778	hypothetical protein	-	yes
XCM0779	D-3-phosphoglycerate dehydrogenase	serA	yes
XCM0780	oxidoreductase	-	yes
XCM0784	elongation factor P	yeiP	yes
XCM0785	hypothetical protein	-	yes
XCM0786	3-hydroxyacyl-CoA dehydrogenase type II	hadH2	yes
XCM0788	hydroxymethylglutaryl-CoA lyase	mvaB	yes
XCM0790	enoyl-CoA hydratase	-	yes
XCM0791	ferrous iron transport protein FeoA	feoA	yes
XCM0792	ferrous iron transport protein B	feoB	yes	yes	0	0	0	0
XCM0793	hypothetical protein	-	yes
XCM0794	hypothetical protein	-	yes
XCM0795	valine-pyruvate aminotransferase	avtA	yes
XCM0797	hypothetical protein	-	yes
XCM0799	dihydrodipicolinate reductase	dapB	yes
XCM0800	carbamoyl phosphate synthase small subunit	carA	yes						yes		yes
XCM0802	carbamoyl phosphate synthase large subunit	carB	yes	yes	0	2	2	0
XCM0803	transcription elongation factor GreA	greA	yes
XCM0804	regulatory protein	rpfE	yes
XCM0805	putative single-stranded-DNA-specific exonuclease	-	yes
XCM0807	inner membrane protein	-	yes	yes	3	0	3	3	yes		yes
XCM0808	regulatory protein	rpfD	yes
XCM0809	peptide chain release factor 2	prfB	yes
XCM0810	lysyl-tRNA synthetase	lysS	yes
XCM0811	two-component system response regulator RpfG	rpfG	yes							yes	yes
XCM0813	sensory/regulatory protein RpfC	rpfC	yes	yes	0	0	0	4	yes		yes
XCM0814	enoyl-CoA hydratase	rpfF	yes
XCM0815	putative long-chain fatty acyl CoA ligase	rpfB	yes	yes	5	0	5	0	yes		yes
XCM0816	hypothetical protein	-	yes
XCM0818	aconitate hydratase	rpfA	yes	yes	0	2	2	0
XCM0819	SpoVT / AbrB like domain protein	-	yes
XCM0820	hypothetical protein	-	yes
XCM0821	bifunctional aconitate hydratase 2/2-methylisocitrate dehydratase	acnB	yes
XCM0822	beta-ketoadipate enol-lactone hydrolase	pcaD	yes	yes	0	8	8	0
XCM0823	putative c-di-GMP phosphodiesterase or signal transduction protein	-	yes
XCM0824	chemotaxis-specific methylesterase	cheB1	yes
XCM0825	chemoreceptor glutamine deamidase CheD	cheD	yes
XCM0826	chemotaxis protein methyltransferase	cheR	yes
XCM0831	alpha-glucosidase	aglA	yes
XCM0836	alpha-glucosidase	aglA	yes
XCM0837	hypothetical protein	-	yes
XCM0838	transport protein	suc1	yes
XCM0841	maltose transport gene repressor	-	yes
XCM0842	threonyl-tRNA synthetase	thrS	yes
XCM0843	translation initiation factor IF-3	infC	yes
XCM0844	50S ribosomal protein L35	rpmI	yes
XCM0845	50S ribosomal protein L20	rplT	yes
XCM0846	phenylalanyl-tRNA synthetase subunit alpha	pheS	yes
XCM0847	phenylalanyl-tRNA synthetase subunit beta	pheT	yes
XCM0848	integration host factor subunit alpha	ihfA	yes
XCM0849	hypothetical protein	-	yes
XCM0850	xanthan biosynthesis polysaccharide export protein GumB	gumB	yes
XCM0851	xanthan biosynthesis chain length determinant protein GumC	gumC	yes
XCM0852	xanthan biosynthesis glycosyltransferase GumD	gumD	yes
XCM0853	GumE protein	gumE	yes
XCM0854	GumF protein	gumF	yes	yes	0	0	0	0
XCM0855	GumG protein	gumG	yes
XCM0856	GumH protein	gumH	yes	yes	0	0	0	1
XCM0857	GumI protein	gumI	yes
XCM0858	GumJ protein	gumJ	yes
XCM0859	GumK protein	gumK	yes
XCM0860	GumL protein	gumL	yes
XCM0861	GumM protein	gumM	yes
XCM0862	hypothetical protein	-	yes
XCM0864	3-oxoacyl-[acyl-carrier protein] synthase III	fabH	yes
XCM0865	GumP protein	gumP	yes
XCM0866	NAD(P)H steroid dehydrogenase	cdh	yes
XCM0867	hypothetical protein	-	yes
XCM0868	hypothetical protein	-	yes
XCM0869	glycosyltransferase	alg2	yes							yes	yes
XCM0870	1-deoxy-D-xylulose-5-phosphate synthase	dxs	yes
XCM0871	hypothetical protein	-	yes
XCM0872	acyl-CoA dehydrogenase	-	yes
XCM0873	hypothetical protein	-	yes
XCM0874	outer membrane lipoprotein Blc	blc	yes
XCM0883	histidine kinase	fixL	yes
XCM0885	hypothetical protein	-	yes
XCM0886	A/G-specific adenine glycosylase	mutY	yes
XCM0888	cell division protein	ftsY	yes
XCM0889	AraC family transcriptional regulator	-	yes
XCM0890	hypothetical protein	-	yes
XCM0891	D-amino acid oxidase	-	yes
XCM0893	oxidoreductase	-	yes
XCM0894	dihydrodipicolinate synthetase	dapA	yes
XCM0895	ketoglutarate semialdehyde dehydrogenase	-	yes
XCM0896	proline dipeptidase	pepQ	yes
XCM0897	putative secreted protein	-	yes
XCM0898	hypothetical protein	-	yes
XCM0899	amino acid permease	yveA	yes
XCM0901	hypothetical protein	-		yes	15	5	20	1
XCM0904	hypothetical protein	-	yes
XCM0909	hypothetical protein	-	yes	yes	0	2	2	0
XCM0914	peptidase	-	yes	yes	0	2	2	0	yes	yes	yes
XCM0917	TonB-dependent receptor	btuB	yes	yes	7	0	7	0
XCM0919	hypothetical protein	-	yes	yes	7	2	9	0
XCM0922	heat shock protein 90	htpG	yes	yes	1	1	2	0
XCM0923	putative methyltransferase	-	yes						yes		yes
XCM0924	phosphopantetheine adenylyltransferase	coaD	yes
XCM0925	putative secreted protein	-	yes
XCM0927	gamma-glutamyltranspeptidase	ggt	yes
XCM0930	cellulase	egl2	yes
XCM0931	uracil phosphoribosyltransferase	upp	yes
XCM0932	TonB-dependent receptor	cirA	yes
XCM0933	hypothetical protein	-	yes
XCM0934	hypothetical protein	-	yes
XCM0939	L-lysine 6-aminotransferase	-	yes
XCM0940	AsnC/Lrp family transcriptional regulator	-	yes
XCM0941	S-adenosylmethionine:tRNA ribosyltransferase-isomerase	queA	yes	yes	0	0	0	3
XCM0942	queuine tRNA-ribosyltransferase	tgt	yes
XCM0943	preprotein translocase subunit YajC	yajC	yes
XCM0945	preprotein translocase subunit SecD	secD	yes	yes	5	4	9	0	yes		yes
XCM0946	preprotein translocase subunit SecF	secF	yes	yes	0	3	3	0
XCM0955	carbohydrate-selective porin OprB	oprB	yes
XCM0956	PTS system fructose-specific transporter subunit IIBC	fruA	yes	yes	0	3	3	0	yes		yes
XCM0957	multiphosphoryl transfer protein	fruB	yes	yes	0	1	1	0
XCM0958	1-phosphofructokinase	fruK	yes
XCM0959	LacI family transcription regulator	-	yes
XCM0961	multidrug efflux transporter	acrB	yes
XCM0962	multidrug resistance protein	acrA	yes
XCM0963	TetR/AcrR family transcriptional regulator	-	yes
XCM0965	hypothetical protein	-	yes
XCM0967	drug resistance translocase	yieO	yes
XCM0968	two-component system regulatory protein	-	yes	yes	0	2	2	1
XCM0969	two-component system sensor protein	-	yes
XCM0970	hypothetical protein	-	yes
XCM0971	hypothetical protein	-	yes
XCM0972	beta alanine--pyruvate transaminase	-	yes
XCM0974	integral membrane transporter	yhjX	yes
XCM0975	formate dehydrogenase accessory protein	fdsC	yes
XCM0976	formate dehydrogenase a chain	-	yes
XCM0979	metabolite transport protein	yhjE	yes
XCM0981	transcriptional regulator	rrpX	yes
XCM0984	oxidoreductase	ordL	yes
XCM0985	glutamine synthase	glnA	yes
XCM0986	glutamine amidotransferase	guaA	yes
XCM0987	glutamine synthetase	glnA	yes
XCM0988	aminotransferase	bioA	yes
XCM0989	periplasmic putrescine-binding protein	potF	yes
XCM0990	transport protein	rmrA	yes
XCM0991	transport protein	rmrB	yes
XCM0992	outer membrane protein OprN	oprN	yes
XCM0993	ATP-binding component of putrescine transport system	potG	yes	yes	6	0	6	5	yes		yes
XCM0994	polyamine transport protein	potH	yes
XCM0995	putrescine transport protein	potI	yes
XCM0997	magnesium and cobalt transport protein	corA	yes
XCM0998	hypothetical protein	-	yes
XCM0999	polar amino acid transporter	ybeX	yes
XCM1000	hypothetical protein	-	yes
XCM1001	metalloprotease	-	yes
XCM1005	ATP-binding protein	-	yes	yes	2	0	2	3	yes		yes
XCM1006	(dimethylallyl)adenosine tRNA methylthiotransferase	-	yes
XCM1007	glutathione S-transferase	gstA	yes
XCM1008	repressor	dnrO	yes
XCM1009	soluble lytic murein transglycosylase	yjbJ	yes
XCM1011	ubiquinol-cytochrome c reductase, iron-sulfur subunit	petA	yes
XCM1012	ubiquinol cytochrome C oxidoreductase cytochrome B subunit	petB	yes
XCM1013	ubiquinol cytochrome C oxidoreductase cytochrome C1 subunit	petC	yes
XCM1014	stringent starvation protein A	sspA	yes
XCM1015	ClpXP protease specificity-enhancing factor	sspB	yes
XCM1017	hypothetical protein	-	yes
XCM1018	hypothetical protein	-	yes
XCM1020	ATP-dependent DNA helicase	lhr1	yes
XCM1021	chemotaxis protein	mcp	yes
XCM1022	chemotaxis signal transduction protein	cheW2	yes
XCM1023	hypothetical protein	-	yes
XCM1027	ATP-dependent DNA ligase	lig3	yes						yes		yes
XCM1029	ribonuclease D	rnD	yes
XCM1030	hypothetical protein	-	yes
XCM1032	virulence protein	acvB	yes
XCM1033	exodeoxyribonuclease VII large subunit	xseA	yes
XCM1034	iron-sulfur cluster-binding protein	yjeS	yes
XCM1035	hypothetical protein	-	yes
XCM1036	hypothetical protein	-	yes						yes		yes
XCM1037	N-acetylmuramoyl-L-alanine amidase	amiC	yes
XCM1039	DNA mismatch repair protein	mutL	yes
XCM1040	hypothetical protein	-	yes
XCM1041	hypothetical protein	-	yes
XCM1042	putative regulator of polymer accumulation	-	yes
XCM1043	acetoacetyl-CoA reductase	phbB	yes
XCM1044	aminoacyl-tRNA synthetase:glutamyl-like protein	-	yes
XCM1045	heat shock protein HtpX	htpX	yes
XCM1046	hypothetical protein	-	yes
XCM1047	hypothetical protein	-	yes
XCM1048	hypothetical protein	-	yes
XCM1049	major cold shock protein	-	yes
XCM1051	glutathione S-transferase	gstA	yes
XCM1052	carboxylesterase	-	yes
XCM1053	hypothetical protein	-	yes
XCM1054	adenine phosphoribosyltransferase	apt	yes
XCM1055	ATP-dependent RNA helicase DbpA	dbpA	yes	yes	0	0	0	0
XCM1056	ABC transporter ATP-binding protein	uup	yes
XCM1059	hypothetical protein	-	yes
XCM1060	superoxidase dismutase	sodM	yes
XCM1061	myo-inositol-1(or 4)-monophosphatase	suhB	yes
XCM1062	tRNA/rRNA methyltransferase	-	yes
XCM1063	phosphate-binding protein	-	yes
XCM1064	GGDEF family protein	-	yes
XCM1065	hypothetical protein	-	yes
XCM1066	elongation factor P	efP	yes
XCM1067	hypothetical protein	-	yes
XCM1068	N-ethylammeline chlorohydrolase	-	yes
XCM1069	3-demethylubiquinone-9 3-methyltransferase	ubiG	yes
XCM1070	phosphoglycolate phosphatase	cbbZ	yes
XCM1071	hypothetical protein	-	yes
XCM1083	hypothetical protein	-	yes
XCM1084	ethanolamine ammonia-lyase small subunit	eutC	yes	yes	0	0	0	3	yes		yes
XCM1085	ethanolamine ammonia-lyase large subunit	eutA	yes
XCM1089	peptidase	-	yes
XCM1091	dihydroorotase	pyrC	yes
XCM1093	drug:proton antiporter	tetV	yes
XCM1096	cysteinyl-tRNA synthetase	cysS	yes	yes	0	10	10	0
XCM1097	hypothetical protein	-	yes
XCM1098	N-acetylornithine carbamoyltransferase	argF	yes
XCM1099	argininosuccinate synthase	argG	yes
XCM1100	GNAT family acetyltransferase	-	yes
XCM1101	acetylornithine deacetylase	argE	yes
XCM1102	acetylglutamate kinase	argB	yes
XCM1104	amino-acid acetyltransferase	argA	yes
XCM1105	N-acetyl-gamma-glutamyl-phosphate reductase	argC	yes
XCM1106	argininosuccinate lyase	argH	yes
XCM1107	hypothetical protein	-	yes
XCM1108	gamma-glutamyl kinase	proB	yes
XCM1109	gamma-glutamyl phosphate reductase	proA		yes	0	3	3	0
XCM1111	glutaryl-7-ACA acylase	gaa	yes	yes	0	7	7	0
XCM1114	cytochrome D ubiquinol oxidase subunit II	cydB	yes
XCM1115	cytochrome D ubiquinol oxidase, subunit II	cydA	yes
XCM1116	transport protein	strW	yes
XCM1117	ABC transporter ATP-binding protein	cydC	yes
XCM1118	integral membrane protein	-	yes
XCM1119	homoserine O-acetyltransferase	metX	yes
XCM1121	C-type cytochrome biogenesis protein	cycH	yes
XCM1122	C-type cytochrome biogenesis protein	cycL	yes
XCM1123	C-type cytochrome biogenesis protein/thioredoxin	dsbE	yes
XCM1124	C-type cytochrome biogenesis membrane protein	cycK	yes
XCM1125	cytochrome c-type biogenesis protein CcmE	cycJ	yes
XCM1126	hypothetical protein	-	yes
XCM1127	ABC transporter heme permease	cycZ	yes
XCM1128	ABC transporter heme permease CcmB	ccmB	yes
XCM1129	cytochrome c biogenesis protein CcmA	ccmA	yes
XCM1130	aminotransferase	ybdL	yes
XCM1131	hydrolase	-	yes
XCM1132	glutamine cyclotransferase	-	yes
XCM1133	putative secreted protein	-	yes
XCM1134	pseudouridylate synthase	-	yes	yes	0	8	8	4		yes	yes
XCM1135	hypothetical protein	-	yes	yes	12	0	12	12	yes		yes
XCM1136	hypothetical protein	-	yes
XCM1137	YciI-like protein	-	yes
XCM1138	hypothetical protein	-	yes
XCM1139	LacI family transcription regulator	-	yes
XCM1140	hypothetical protein	-	yes
XCM1141	hypothetical protein	-	yes
XCM1143	ABC transporter sugar permease	lacF	yes
XCM1144	ABC transporter sugar permease	lacG	yes
XCM1145	hypothetical protein	-	yes
XCM1146	hypothetical protein	-	yes
XCM1147	pheromone shutdown protein	traB	yes
XCM1148	phosphinothricin N-acetyltransferase	pat	yes
XCM1149	beta-alanine synthetase	-	yes
XCM1150	hypothetical protein	-	yes
XCM1152	hypothetical protein	-	yes
XCM1154	cytidylate kinase	cmk	yes
XCM1155	30S ribosomal protein S1	rpsA	yes
XCM1156	integration host factor subunit beta	ihfB	yes
XCM1157	hypothetical protein	-	yes
XCM1158	tetratricopeptide repeat protein	-	yes
XCM1159	lipopolysaccharide core biosynthesis protein	rfb303	yes
XCM1160	dehydratase protein	-	yes
XCM1161	UTP-glucose-1-phosphate uridylyltransferase	galU	yes
XCM1163	transport protein	kefB	yes
XCM1164	hypothetical protein	-	yes
XCM1165	bifunctional 5,10-methylene-tetrahydrofolate dehydrogenase/ 5,10-methylene-tetrahydrofolate cyclohydrolase	folD	yes
XCM1166	inosine 5'-monophosphate dehydrogenase	guaB	yes
XCM1168	GMP synthase	guaA	yes
XCM1248	hypothetical protein	-	yes
XCM1249	methyl-accepting chemotaxis protein	-
XCM1250	two-component system regulatory protein	-	yes						yes		yes
XCM1251	two-component system sensor protein	-	yes
XCM1254	hydrolase	-	yes
XCM1255	hypothetical protein	-	yes
XCM1256	hypothetical protein	-		yes	12	1	13	15
XCM1258	MFS transporter	tetV	yes	yes	11	0	11	0	yes		yes
XCM1260	siroheme synthase	cysG	yes
XCM1267	hypothetical protein	-	yes
XCM1268	hypothetical protein	-	yes
XCM1271	hypothetical protein	-	yes
XCM1281	formamidopyrimidine-DNA glycosylase	mutM	yes
XCM1284	glucan biosynthesis protein D	mdoD	yes
XCM1285	sensor histidine kinase	-	yes
XCM1286	thymidine kinase	tdk	yes
XCM1287	ATP-dependent DNA helicase	rep	yes
XCM1289	acetyltransferase	-
XCM1291	hypothetical protein	-	yes	yes	7	0	7	9	yes		yes
XCM1292	hypothetical protein	-	yes
XCM1294	putative acid phosphatase	-	yes
XCM1295	orotidine 5'-phosphate decarboxylase	pyrF	yes
XCM1297	tryptophan halogenase	prnA	yes
XCM1299	OmpA-related protein	-	yes
XCM1301	LacI family transcription regulator	-	yes
XCM1303	hypothetical protein	-	yes
XCM1304	glycerol-3-phosphate acyltransferase	plsB	yes							yes	yes
XCM1305	nuclear receptor-binding factor-like protein	-	yes	yes	1	0	1	0
XCM1306	hypothetical protein	-	yes
XCM1311	hypothetical protein	-	yes	yes	0	0	0	6
XCM1313	arabinosidase	xsa	yes
XCM1314	transport protein	xylP	yes
XCM1315	TonB-dependent outer membrane receptor	-	yes
XCM1317	hexuranate transporter	exuT	yes	yes	4	0	4	12	yes		yes
XCM1318	xylanase	xynB	yes
XCM1321	glucuronate isomerase	hrmI	yes
XCM1322	beta-galactosidase	-	yes
XCM1323	endo-1,4-beta-xylanase A	xynA	yes							yes	yes
XCM1325	gluconolactonase	gnl	yes							yes	yes
XCM1339	ring canal kelch-like protein	-	yes
XCM1343	bleomycin resistance protein	-	yes
XCM1344	mannitol dehydrogenase	mtlD	yes
XCM1345	glucan 1,4-beta-glucosidase	-	yes
XCM1347	arabinosidase	xylB	yes
XCM1349	sialic acid-specific 9-O-acetylesterase	-	yes
XCM1350	alpha-glucuronidase	aguA	yes
XCM1352	sal operon transcriptional repressor	salR	yes
XCM1359	recombination associated protein	rdgC	yes
XCM1361	hypothetical protein	-	yes
XCM1363	hydrolase	-	yes	yes	0	3	3	5		yes	yes
XCM1364	ferrochelatase	hemH	yes
XCM1366	hypothetical protein	-	yes	yes	0	2	2	0
XCM1367	twin arginine translocase protein A	tatA	yes
XCM1368	sec-independent translocase	tatB	yes
XCM1369	Sec-independent protein translocase TatC	tatC	yes
XCM1370	hypothetical protein	-	yes
XCM1371	glutamine amidotransferase	guaA	yes
XCM1377	glycyl-tRNA synthetase subunit alpha	glyQ	yes
XCM1378	type II secretory pathway ATPase	-	yes
XCM1379	glycyl-tRNA synthetase subunit beta	glyS		yes	3	5	8	4
XCM1383	hypothetical protein	-	yes
XCM1384	hypothetical protein	-	yes
XCM1386	hypothetical protein	-	yes
XCM1387	3-dehydroquinate dehydratase	aroD	yes
XCM1388	hypothetical protein	-	yes
XCM1390	polyvinylalcohol dehydrogenase	-	yes	yes	0	0	0	0
XCM1393	gluconokinase	idnK	yes
XCM1399	putative secreted protein	-	yes
XCM1400	3-oxoacyl-(acyl carrier protein) synthase III	fabH	yes
XCM1403	haloalkane dehalogenase	dhaA	yes
XCM1406	peptide synthase	-	yes
XCM1409	NAD(P)H steroid dehydrogenase	cdh	yes
XCM1410	hypothetical protein	-	yes
XCM1413	hypothetical protein	-	yes
XCM1414	ubiquinone biosynthesis protein UbiB	ubiB	yes
XCM1417	pseudouridylate synthase	-	yes
XCM1418	hypothetical protein	-	yes
XCM1419	peptidyl-tRNA hydrolase domain protein	-	yes
XCM1420	acyltransferase	-	yes
XCM1422	peptidyl-dipeptidase	dcp	yes
XCM1430	transcriptional regulator	rbcR	yes	yes	0	2	2	0
XCM1431	malate synthase	mls	yes
XCM1432	isocitrate lyase	aceA	yes
XCM1433	hypothetical protein	-	yes
XCM1434	hypothetical protein	-		yes	17	0	17	0
XCM1440	dipeptidyl anminopeptidase	-	yes
XCM1441	biotin carboxylase	accC	yes
XCM1443	acyl-CoA carboxyltransferase subunit beta	accD	yes
XCM1444	acyl-CoA dehydrogenase	acdA	yes
XCM1445	AcrR family transcriptional regulator	-	yes
XCM1446	hypothetical protein	-	yes
XCM1447	hypothetical protein	-	yes
XCM1448	hypothetical protein	-	yes
XCM1449	hypothetical protein	-	yes
XCM1451	hypothetical protein	-	yes
XCM1452	cytochrome C5	-	yes
XCM1456	hypothetical protein	-	yes						yes		yes
XCM1457	nitrile hydratase activator	-	yes							yes	yes
XCM1460	hypothetical protein	-	yes
XCM1461	ATPase	-	yes
XCM1462	integral membrane protein	-	yes
XCM1464	MarR family transcriptional regulator	ohrR	yes
XCM1465	organic hydroperoxide resistance protein	ohr	yes
XCM1469	hypothetical protein	-	yes
XCM1473	quinone oxidoreductase	-	yes
XCM1474	oxidoreductase	mocA	yes
XCM1475	hypothetical protein	-	yes
XCM1476	pseudouridylate synthase	-	yes
XCM1479	hypothetical protein	-	yes
XCM1480	ATP-dependent RNA helicase	hrpB	yes
XCM1483	hypothetical protein	-	yes
XCM1484	hypothetical protein	-	yes
XCM1485	monoxygenase	-	yes
XCM1486	hypothetical protein	-	yes
XCM1487	hypothetical protein	-	yes
XCM1488	hypothetical protein	-	yes
XCM1489	serine-pyruvate aminotransferase	-	yes
XCM1490	allantoate amidohydrolase	amaB	yes						yes		yes
XCM1491	LysR family transcriptional regulator	-
XCM1495	gamma-glutamyltranspeptidase	ggt	yes
XCM1496	amidase	gatA	yes
XCM1498	nucleoside hydrolase	-	yes
XCM1499	adenosine deaminase	add	yes	yes	0	0	0	4
XCM1500	major facilitator superfamily protein	-	yes
XCM1502	vanillate O-demethylase oxidoreductase	vanB	yes
XCM1503	vanillate O-demethylase oxygenase subunit	vanA	yes
XCM1505	LysR family transcriptional regulator	-	yes
XCM1506	type V secretory pathway protein	mttC	yes
XCM1507	hypothetical protein	-	yes
XCM1511	MFS transporter	ynfM	yes
XCM1512	LysR family transcriptional regulator	-	yes
XCM1515	NAD-dependent deacetylase	-	yes
XCM1516	putative NADH flavin oxidoreductase	-	yes
XCM1517	dehydrogenase	-	yes
XCM1519	hypothetical protein	-	yes
XCM1520	formyltetrahydrofolate deformylase	purU	yes
XCM1532	5,10-methylenetetrahydrofolate reductase	metF	yes
XCM1534	MetE/MetH family transcriptional regulator	metR	yes
XCM1535	NADH-dependent FMN reductase	sflA	yes
XCM1536	hypothetical protein	-	yes
XCM1537	5-methyltetrahydropteroyltriglutamate--homocysteine methyltransferase	metE	yes
XCM1540	hypothetical protein	-	yes
XCM1544	oxidoreductase	-	yes
XCM1545	hypothetical protein	-	yes
XCM1552	dihydroxy-acid dehydratase	ilvD	yes
XCM1556	proteinase inhibitor	-	yes
XCM1558	transferase	-	yes
XCM1560	hypothetical protein	-	yes
XCM1564	3-alpha-hydroxysteroid dehydrogenase	drb0080	yes
XCM1566	benzaldehyde dehydrogenase II	xylC	yes
XCM1567	PobR regulator	pobR	yes
XCM1568	4-hydroxybenzoate 3-monooxygenase	pobA	yes						yes		yes
XCM1571	glycerol kinase	glpK	yes
XCM1572	glycerol uptake facilitator protein	glpF	yes
XCM1574	glycerol-3-phosphate dehydrogenase	glpD	yes
XCM1575	DeoR family transcriptional regulator	glpR	yes
XCM1577	phenoxybenzoate dioxygenase beta subunit	pobB	yes
XCM1578	vanillate O-demethylase oxygenase subunit	vanA	yes	yes	0	0	0	0	yes		yes
XCM1579	glutaconate CoA transferase subunit A	gctA	yes
XCM1580	glutaconate CoA transferase subunit B	gctB	yes
XCM1581	beta-ketoadipyl CoA thiolase	pcaF	yes
XCM1582	protocatechuate 3,4-dioxygenase subunit beta	pcaH	yes
XCM1583	protocatechuate 3,4-dioxygenase subunit alpha	pcaG	yes
XCM1585	3-carboxy-cis,cis-muconate cycloisomerase	pcaB	yes
XCM1586	b-ketoadipate enol-lactone hydrolase	catD	yes
XCM1587	4-carboxymuconolactone decarboxylase	pcaC	yes
XCM1588	putative secreted protein	-	yes
XCM1590	transcriptional regulator	pcaR	yes
XCM1591	hypothetical protein	-	yes
XCM1593	lipase	-	yes
XCM1594	hypothetical protein	-	yes
XCM1595	tRNA uridine 5-carboxymethylaminomethyl modification enzyme GidA	gidA	yes
XCM1596	hypothetical protein	-	yes
XCM1597	threonine dehydratase	ilvA	yes
XCM1598	hypothetical protein	-	yes
XCM1599	hypothetical protein	-	yes
XCM1600	peptide-aspartate beta-dioxygenase	aspH	yes
XCM1601	biotin synthesis protein	bioC	yes
XCM1602	oxidoreductase	-	yes
XCM1603	biotin biosynthesis protein BioH	bioH	yes
XCM1604	hypothetical protein	-	yes
XCM1605	8-amino-7-oxononanoate synthase	bioF	yes
XCM1606	biotin synthase	bioB	yes
XCM1607	competence protein F	comF	yes
XCM1608	4-hydroxybenzoate octaprenyltransferase	ubiA	yes
XCM1612	HrpF protein	hrpF	yes	yes	1	0	1	0	yes		yes
XCM1618	HpaB protein	hpaB	yes
XCM1620	HrpD6 protein	hrpD6	yes
XCM1621	HrpD5 protein	hrpD5	yes
XCM1622	HpaA protein	hpaA	yes
XCM1623	hypothetical protein	-	yes
XCM1624	type III secretion system protein	hrcR	yes
XCM1625	HrcQ protein	hrcQ	yes
XCM1626	HpaP protein	hpaP	yes
XCM1627	HrcV protein	hrcV	yes
XCM1628	type III secretion system protein HrcU	hrcU	yes
XCM1629	HrpB1 protein	hrpB1	yes
XCM1631	HrcJ protein	hrcJ	yes
XCM1632	HrpB4 protein	hrpB4	yes
XCM1633	type III secretion system protein HrpB	hrpB5	yes
XCM1634	type III secretion system ATPase	hrcN	yes
XCM1635	HrpB7 protein	hrpB7	yes
XCM1636	HrcT protein	hrcT	yes
XCM1637	HrcC protein	hrcC	yes
XCM1643	hypothetical protein	-	yes
XCM1644	hypothetical protein	-	yes	yes	6	0	6	0	yes		yes
XCM1645	phosphoglycerol transferase I	mdoB	yes
XCM1648	ABC transporter substrate-binding protein	-	yes
XCM1649	hypothetical protein	-	yes						yes	yes	yes
XCM1652	hypothetical protein	-	yes
XCM1654	glycogen synthase	glgA	yes
XCM1655	glycogen branching enzyme	glgB2	yes
XCM1656	maltooligosyltrehalose trehalohydrolase	-	yes
XCM1657	4-alpha-glucanotransferase	malQ	yes
XCM1658	maltooligosyltrehalose synthase	glgY	yes
XCM1659	hypothetical protein	-	yes
XCM1660	glycogen debranching enzyme	glgX	yes
XCM1661	hypothetical protein	-	yes
XCM1662	3-oxoacyl-[ACP] reductase	-	yes	yes	4	0	4	6		yes	yes
XCM1665	hypothetical protein	-	yes
XCM1666	VirK protein	virK	yes
XCM1667	outer membrane protein	oprN	yes	yes	1	0	1	0
XCM1668	TetR/AcrR family transcriptional regulator	ameR	yes
XCM1669	component of multidrug efflux system	mexE	yes	yes	4	0	4	4	yes		yes
XCM1670	cation efflux system protein	-		yes	0	3	3	13
XCM1671	short chain dehydrogenase	-
XCM1674	ATP-dependent RNA helicase	rhlE
XCM1676	branched-chain alpha-keto acid dehydrogenase subunit E2	pdhB		yes	0	6	6	6		yes	yes
XCM1677	hypothetical protein	-	yes
XCM1678	putative pyruvate dehydrogenase E1 component	-	yes
XCM1679	pyruvate dehydrogenase E1 alpha subunit	pdhA	yes
XCM1681	nuclease	nucH	yes
XCM1682	tryptophan 2,3-dioxygenase	-	yes
XCM1684	di-tripeptide transporter	yhiP	yes
XCM1685	hypothetical protein	-	yes
XCM1687	4-hydroxyphenylpyruvate dioxygenase	-	yes
XCM1688	MarR family transcriptional regulator	-	yes
XCM1690	homogentisate 1,2-dioxygenase	hmgA	yes	yes	2	0	2	12	yes		yes
XCM1693	hypothetical protein	-	yes
XCM1695	monovalent cation/H+ antiporter subunit G	-	yes
XCM1696	putative monovalent cation/H+ antiporter subunit F	phaF	yes
XCM1697	monovalent cation/H+ antiporter subunit E	phaE	yes
XCM1698	monovalent cation/H+ antiporter subunit D	phaD	yes
XCM1699	monovalent cation/H+ antiporter subunit C	phaC	yes
XCM1700	monovalent cation/H+ antiporter subunit A	ndhF	yes
XCM1704	hypothetical protein	-	yes
XCM1714	phosphoribosylaminoimidazole-succinocarboxamide synthase	hemH	yes
XCM1715	hypothetical protein	-	yes
XCM1717	ribulose-phosphate 3-epimerase	-	yes
XCM1718	N-acetyltransferase	-	yes
XCM1719	lipid kinase	-	yes
XCM1720	anthranilate synthase component I	trpE	yes
XCM1721	threonine aldolase	-	yes	yes	1	4	5	2
XCM1723	anthranilate synthase component II	trpG	yes	yes	0	2	2	0
XCM1724	hypothetical protein	-	yes
XCM1725	anthranilate phosphoribosyltransferase	trpD	yes
XCM1726	indole-3-glycerol-phosphate synthase	trpC	yes
XCM1727	hypothetical protein	-	yes
XCM1729	cAMP-regulatory protein	clp	yes
XCM1730	S-adenosylmethionine decarboxylase	speD	yes
XCM1731	small multidrug resistance family protein	sugE	yes
XCM1732	ubiquinone biosynthesis protein	-	yes
XCM1733	50S ribosomal protein L13	rplM	yes
XCM1734	30S ribosomal protein S9	rpsI	yes
XCM1735	dinucleoside polyphosphate hydrolase	nudH	yes
XCM1736	ferredoxin-like protein	-	yes
XCM1737	bacterioferritin	bfr	yes
XCM1738	two-component system sensor protein	-	yes
XCM1739	two-component system regulatory protein	-	yes
XCM1740	hypothetical protein	-	yes
XCM1741	hypothetical protein	-	yes
XCM1742	hypothetical protein	-	yes
XCM1743	iron-sulfur cluster insertion protein ErpA	-	yes
XCM1749	NUDIX hydrolase family protein	-	yes
XCM1750	transmembrane protein	ampE	yes
XCM1751	transmembrane protein	-	yes
XCM1752	hypothetical protein	-	yes
XCM1754	2-acylglycerophosphoethanolamine acyltransferase	aas	yes
XCM1755	MFS transporter	-	yes
XCM1756	LysR family transcriptional regulator	-	yes
XCM1758	hypothetical protein	-	yes
XCM1761	phosphoribosylamine--glycine ligase	purD	yes
XCM1763	bifunctional phosphoribosylaminoimidazolecarboxamide formyltransferase/IMP cyclohydrolase	purH	yes
XCM1764	CDP-alcohol phosphatidyltransferase	pgsA	yes
XCM1765	hypothetical protein	-	yes
XCM1766	hypothetical protein	-	yes
XCM1767	hypothetical protein	-	yes
XCM1768	hypothetical protein	-	yes	yes	0	2	2	0
XCM1771	acyltransferase	-	yes
XCM1772	putative phosphatidate cytidiltransferase	-	yes
XCM1774	DNA-binding protein Fis	fis	yes
XCM1776	PbsX family transcriptional regulator	-	yes
XCM1778	ribosomal protein L11 methyltransferase	prmA	yes
XCM1781	hypothetical protein	-	yes
XCM1782	hypothetical protein	-	yes						yes		yes
XCM1783	acetyl-CoA carboxylase biotin carboxylase subunit	accC	yes
XCM1784	hypothetical protein	-		yes	2	0	2	0	yes		yes
XCM1785	acetyl-CoA carboxylase biotin carboxyl carrier protein subunit	bccP	yes
XCM1786	3-dehydroquinate dehydratase	aroQ	yes
XCM1788	C-type cytochrome biogenesis protein (copper tolerance)	dsbD	yes	yes	0	0	0	8	yes		yes
XCM1789	periplasmic divalent cation tolerance protein	cutA
XCM1797	co-chaperonin GroES	groES	yes
XCM1798	chaperonin GroEL	groEL	yes
XCM1802	hypothetical protein	-	yes
XCM1805	phospho-2-dehydro-3-deoxyheptonate aldolase	aroG	yes
XCM1808	hypothetical protein	-	yes
XCM1809	hypothetical protein	-	yes	yes	0	3	3	0
XCM1810	gluconolactonase	GNL	yes
XCM1811	hypothetical protein	-	yes
XCM1813	glutamine synthetase adenylyltransferase	glnE	yes	yes	0	7	7	0		yes	yes
XCM1817	hypothetical protein	-	yes
XCM1818	hypothetical protein	-	yes
XCM1820	putative secreted protein	-	yes
XCM1823	iron utilization protein	mxcB	yes
XCM1824	PadR-like family transcriptional regulator	-	yes
XCM1825	alpha subunit of malonate decarboxylase	mdcA	yes
XCM1826	malonate decarboxylase subunit delta	mdcD	yes
XCM1827	malonate decarboxylase subunit beta	mdcB	yes
XCM1828	malonate decarboxylase gamma subunit	mdcC	yes
XCM1829	phosphoribosyl-dephospho-CoA transferase	mdcE	yes
XCM1830	CitG protein	citG	yes
XCM1831	acyl-carrier-protein S-malonyltransferase	mdcH	yes
XCM1832	dicarboxylate carrier protein	matC	yes
XCM1833	MdcY family transcriptional regulator	mdcY	yes
XCM1834	VirP protein	virP	yes
XCM1835	anti-sigma F factor antagonist	spoIIAA	yes
XCM1836	hypothetical protein	-	yes
XCM1837	IcfG protein	icfG	yes
XCM1839	hypothetical protein	-		yes	0	4	4	0
XCM1840	hypothetical protein	-		yes	2	6	8	6
XCM1844	pyruvate dehydrogenase subunit E1	aceE		yes	1	0	1	0
XCM1849	putative oxidoreductase	-	yes
XCM1854	hypothetical protein	-	yes
XCM1868	hypothetical protein	-	yes
XCM1869	hypothetical protein	-	yes
XCM1870	cyclohexadienyl dehydratase	pheC	yes
XCM1872	D-alanine/D-serine/glycine permease	cycA	yes
XCM1875	magnesium and cobalt transport protein	corA	yes
XCM1876	hypothetical protein	-	yes
XCM1878	trehalase	treA	yes
XCM1879	hypothetical protein	-	yes
XCM1881	endonuclease	-	yes
XCM1882	hypothetical protein	-	yes
XCM1885	histidine kinase-response regulator hybrid protein	phS	yes
XCM1886	zinc protease	-	yes	yes	1	2	3	0
XCM1887	histidine kinase-response regulator hybrid protein	-	yes	yes	2	0	2	0
XCM1889	methyl-accepting chemotaxis protein	-	yes	yes	0	2	2	0
XCM1890	cellulase	engXCA	yes
XCM1891	sulfate permease	ybaR	yes
XCM1893	putative signal transduction protein	-	yes
XCM1896	aminopeptidase	-	yes
XCM1899	glucosyltransferase MdoH	hrpM	yes
XCM1901	carboxylesterase	-	yes
XCM1902	two-component system sensor protein	algZ	yes
XCM1903	two-component system regulatory protein	algR	yes
XCM1904	porphobilinogen deaminase	hemC	yes
XCM1908	putative transmembrane protein	-	yes
XCM1909	outer membrane lipoprotein	-	yes
XCM1910	prolyl oligopeptidase	-	yes
XCM1912	hypothetical protein	aspC	yes
XCM1913	oligopeptidase B	ptrB	yes						yes		yes
XCM1915	hypothetical protein	-	yes
XCM1917	diaminopimelate epimerase	dapF	yes
XCM1918	hypothetical protein	-	yes
XCM1920	site-specific tyrosine recombinase XerC	xerC	yes
XCM1921	ATP-dependent protease peptidase subunit	hslV	yes
XCM1922	ATP-dependent protease ATP-binding subunit HslU	hslU	yes
XCM1924	cytosine deaminase	codA	yes
XCM1925	ElaA protein	-	yes
XCM1926	multidrug resistance efflux pump	-	yes
XCM1927	MFS transporter	rmrB	yes
XCM1928	ubiquinone/menaquinone biosynthesis methyltransferase	ubiE	yes
XCM1929	response regulator	-	yes
XCM1930	aminopeptidase N precursor	pepN	yes
XCM1931	hypothetical protein	-	yes
XCM1935	methanol dehydrogenase heavy chain	mxaF	yes	yes	1	0	1	8	yes		yes
XCM1936	MoxJ protein	moxJ	yes
XCM1937	putative secreted protein	-	yes
XCM1938	surface antigen gene	-	yes
XCM1939	alcohol dehydrogenase class III	adhC	yes
XCM1940	TonB-dependent receptor	fepA	yes	yes	6	1	7	2		yes	yes
XCM1941	transcriptional regulator AcoR	acoR	yes	yes	0	1	1	0
XCM1942	putative carbohydrate kinase	-	yes
XCM1943	rod shape-determining protein MreB	mreB	yes
XCM1944	rod shape-determining protein MreC	mreC	yes	yes	0	0	0	0
XCM1945	rod shape-determining protein	mreD	yes
XCM1946	penicillin-binding protein 2	mrdA	yes
XCM1947	rod shape-determining protein	mrdB	yes
XCM1948	endopolygalacturonase	peh-1	yes	yes	3	0	3	0
XCM1949	membrane-bound lytic transglycosylase	mltB	yes
XCM1950	rare lipoprotein A	rlpA	yes	yes	10	0	10	20	yes		yes
XCM1953	D-alanyl-D-alanine carboxypeptidase precursor	dacC	yes
XCM1954	hypothetical protein	-	yes
XCM1956	lipoate-protein ligase B	lipB	yes
XCM1957	lipoyl synthase	lipA	yes
XCM1958	tail-specific protease	prc	yes
XCM1959	hypothetical protein	-	yes
XCM1962	hypothetical protein	-	yes
XCM1963	bifunctional nicotinamide mononucleotide adenylyltransferase/ADP-ribose pyrophosphatase	-	yes
XCM1965	hypothetical protein	-	yes
XCM1966	hypothetical protein	-	yes	yes	0	0	0	0
XCM1968	hypothetical protein	-	yes
XCM1969	6-phosphogluconate dehydrogenase-like protein	gndA	yes
XCM1971	oxidoreductase	ydgJ	yes
XCM1972	two-component system sensor protein	-	yes
XCM1973	two-component system regulatory protein	-	yes
XCM1974	histidine kinase-response regulator hybrid protein	-	yes
XCM1975	2-amino-4-hydroxy-6-hydroxymethyldihydropteridine	folK	yes
XCM1977	pteridine reductase	ptr1	yes
XCM1978	hypothetical protein	-	yes
XCM1979	hypothetical protein	-	yes
XCM1980	TonB-dependent receptor	fecA	yes
XCM1983	hypothetical protein	-	yes	yes	0	0	0	6
XCM1984	TonB-dependent receptor	fecA	yes	yes	1	0	1	0
XCM1985	type II secretion system protein C	xcsC	yes
XCM1986	type II secretion system protein D	xcsD	yes
XCM1987	type II secretion system protein E	xcsE	yes
XCM1988	type II secretion system protein F	xcsF	yes
XCM1989	type II secretion system protein G	xcsG	yes
XCM1990	type II secretion system protein H	xcsH	yes
XCM1991	type II secretion system protein I	xcsI	yes
XCM1992	type II secretion system protein J	xcsJ	yes
XCM1993	type II secretion system protein K	xcsK	yes
XCM1994	type II secretion system protein L	xcsL	yes
XCM1995	type II secretion system protein M	xcsM	yes
XCM2005	GntR family transcriptional regulator	-	yes
XCM2006	glucose-galactose transporter	gluP	yes
XCM2007	LacI family transcription regulator	-	yes
XCM2008	glucosamine-fructose-6-phosphate aminotransferase	glmS	yes
XCM2009	N-acetylglucosamine-6-phosphate deacetylase	nagA	yes
XCM2011	TonB-dependent receptor	fyuA	yes	yes	4	0	4	0
XCM2012	multifunctional tRNA nucleotidyl transferase/2'3'-cyclic phosphodiesterase/2'nucleotidase/phosphatase	cca	yes
XCM2013	choline dehydrogenase	betA	yes
XCM2014	betaine aldehyde dehydrogenase	betB	yes
XCM2015	high-affinity choline transport	betT	yes
XCM2016	hypothetical protein	-	yes
XCM2017	thiol:disulfide interchange protein	dsbA	yes
XCM2018	disulfide oxidoreductase	dsbA	yes
XCM2019	cytochrome C4	cycA	yes
XCM2020	ribosome biogenesis GTP-binding protein YsxC	engB	yes	yes	3	0	3	0
XCM2023	glutamate-cysteine ligase	gsh1	yes
XCM2025	two-component system sensor protein	-	yes
XCM2026	OmpR family two-component response regulator	-	yes
XCM2027	hypothetical protein	-	yes
XCM2030	putative alcohol dehydrogenase class III	-	yes
XCM2031	glutathione-dependent formaldehyde-activating enzyme	-	yes
XCM2032	esterase	-	yes
XCM2039	hypothetical protein	-	yes
XCM2040	ABC transporter ATP-binding protein	yjjK	yes
XCM2041	hypothetical protein	-	yes
XCM2042	serine hydroxymethyltransferase	glyA	yes
XCM2043	transcriptional regulator NrdR	nrdR	yes
XCM2044	acetyltransferase	-	yes
XCM2045	5-amino-6-uracil reductase	ribD	yes	yes	2	0	2	0
XCM2046	hypothetical protein	-	yes
XCM2047	riboflavin synthase subunit alpha	ribE	yes
XCM2048	3,4-dihydroxy-2-butanone 4-phosphate synthase	ribA	yes
XCM2050	6,7-dimethyl-8-ribityllumazine synthase	ribH	yes
XCM2051	transcription antitermination protein NusB	nusB	yes
XCM2052	thiamine monophosphate kinase	thiL	yes
XCM2059	potassium-transporting ATPase subunit A	kdpA	yes
XCM2060	potassium-transporting ATPase subunit B	kdpB	yes
XCM2061	potassium-transporting ATPase subunit C	kdpC	yes	yes	0	0	0	0
XCM2062	two-component system sensor protein	kdpD	yes
XCM2063	two-component system regulatory protein	kdpE	yes
XCM2067	D-lactate dehydrogenase	dld	yes
XCM2068	hypothetical protein	-	yes
XCM2071	hypothetical protein	-	yes
XCM2072	hypothetical protein	-	yes
XCM2075	hypothetical protein	-	yes
XCM2077	cell division protein MraZ	mraZ	yes
XCM2078	S-adenosyl-methyltransferase MraW	mraW	yes						yes		yes
XCM2079	cell division protein FtsL	ftsL	yes
XCM2080	penicillin-binding protein 3	ftsI	yes
XCM2081	UDP-N-acetylmuramoylalanyl-D-glutamate--2,6-diaminopimelate ligase	murE	yes
XCM2082	UDP-N-acetylmuramoylalanyl-D-glutamyl-2,6-diaminopimelate-D-alanyl-D-alanyl ligase	murF	yes	yes	0	3	3	17		yes	yes
XCM2083	phospho-N-acetylmuramoyl-pentapeptide-transferase	mraY	yes
XCM2084	cell division protein	ftsW	yes
XCM2085	undecaprenyldiphospho-muramoylpentapeptide beta-N- acetylglucosaminyltransferase	murG	yes	yes	0	0	0	12	yes		yes
XCM2086	UDP-N-acetylmuramate--L-alanine ligase	murC	yes
XCM2087	D-alanine--D-alanine ligase	ddl	yes
XCM2088	cell division protein	ftsQ	yes	yes	0	0	0	12	yes		yes
XCM2089	cell division protein FtsA	ftsA	yes
XCM2090	cell division protein FtsZ	ftsZ	yes
XCM2092	UDP-3-O-[3-hydroxymyristoyl] N-acetylglucosamine deacetylase	lpxC	yes
XCM2093	peptidase	-	yes
XCM2095	preprotein translocase subunit SecA	secA	yes
XCM2096	hypothetical protein	-	yes
XCM2097	hypothetical protein	-	yes
XCM2098	5,10-methylenetetrahydrofolate reductase	metF	yes
XCM2099	hypothetical protein	-	yes
XCM2102	quinone reductase	-	yes
XCM2106	D-galactose 1-dehydrogenase	dgd	yes
XCM2113	hypothetical protein	-	yes
XCM2114	hypothetical protein	-	yes
XCM2120	S-adenosyl-L-homocysteine hydrolase	sahH	yes						yes		yes
XCM2121	hypothetical protein	-	yes	yes	0	2	2	0
XCM2123	phosphoenolpyruvate carboxylase	-	yes
XCM2124	TetR/AcrR family transcriptional regulator	-	yes
XCM2131	TonB-dependent receptor	cirA	yes
XCM2132	phosphoanhydride phosphohydrolase	appA	yes						yes		yes
XCM2134	S-adenosylmethionine synthetase	metK	yes
XCM2135	hypothetical protein	-	yes
XCM2137	hypothetical protein	-	yes
XCM2140	ribokinase	rbsK	yes
XCM2141	nucleoside transporter	-	yes
XCM2143	voltage-gated potassium channel subunit beta	-	yes
XCM2146	hypothetical protein	-	yes
XCM2147	outer membrane hemin receptor	phuR	yes	yes	0	1	1	0
XCM2148	hypothetical protein	-	yes						yes		yes
XCM2150	hypothetical protein	-	yes
XCM2151	permease	nrtB	yes
XCM2152	ABC transporter ATP-binding protein	nrtCD	yes
XCM2153	ABC transporter substrate-binding protein	-	yes
XCM2154	taurine dioxygenase	tauD	yes
XCM2155	oxidoreductase	-	yes
XCM2156	ABC transporter ATP-binding protein	ftsE	yes						yes		yes
XCM2157	acyl-CoA thioesterase I	tesA	yes
XCM2158	two-component system regulatory protein	-	yes
XCM2159	two-component system sensor protein	-	yes
XCM2161	hypothetical protein	-	yes
XCM2162	diacylglycerol kinase	dgkA	yes
XCM2163	hypothetical protein	-	yes
XCM2164	hypothetical protein	-	yes
XCM2165	hypothetical protein	-	yes
XCM2166	prolipoprotein diacylglyceryl transferase	lgt	yes
XCM2167	thymidylate synthase	thyA	yes
XCM2187	diadenosine tetraphosphatase	apaH	yes						yes		yes
XCM2188	ApaG	apaG	yes
XCM2189	dimethyladenosine transferase	ksgA	yes
XCM2191	4-hydroxythreonine-4-phosphate dehydrogenase	pdxA	yes
XCM2192	peptidyl-prolyl cis-trans isomerase	surA	yes
XCM2193	organic solvent tolerance protein	ostA	yes	yes	3	4	7	0
XCM2194	histone deacetylase family protein	-	yes						yes		yes
XCM2195	hypothetical protein	-	yes
XCM2196	hypothetical protein	-	yes
XCM2198	2-octaprenyl-6-methoxyphenyl hydroxylase	ubiH	yes
XCM2199	2-octaprenyl-3-methyl-6-methoxy-1,4-benzoquinol hydroxylase	visC	yes
XCM2200	hydrolase	-	yes
XCM2201	hypothetical protein	-	yes
XCM2202	hypothetical protein	-	yes
XCM2203	GntR family transcriptional regulator	vanR	yes
XCM2205	protocatechuate 4,5-dioxygenase subunit beta	pcaH	yes
XCM2206	protocatechuate 4,5-dioxygenase subunit alpha	ligA	yes
XCM2207	LysR family transcriptional regulator	-	yes
XCM2208	acyl-CoA synthetase	-	yes
XCM2212	p-hydroxycinnamoyl CoA hydratase/lyase	fadB	yes
XCM2213	MarR family transcriptional regulator	-	yes
XCM2216	hypothetical protein	-	yes
XCM2217	gluconolactonase	-	yes
XCM2218	glucose-fructose oxidoreductase	gfo	yes
XCM2219	RNA 2'-O-ribose methyltransferase	-	yes
XCM2220	hypothetical protein	-	yes
XCM2223	integral membrane protein	-	yes
XCM2224	glutaminyl-tRNA synthetase	glnS	yes
XCM2225	glutathione S-transferase	gst	yes
XCM2227	two-component system regulatory protein	-	yes
XCM2229	two-component system sensor protein	torS	yes						yes		yes
XCM2230	two-component system regulatory protein	-	yes
XCM2232	methionine sulfoxide reductase A	pms	yes
XCM2233	hypothetical protein	-	yes
XCM2235	transaldolase B	talB	yes
XCM2237	regulator of nucleoside diphosphate kinase	rnk	yes
XCM2238	LysR family transcriptional regulator	oxyR	yes
XCM2239	alkyl hydroperoxide reductase subunit F	ahpF	yes
XCM2240	Alkyl hydroperoxide reductase subunit C	ahpC	yes
XCM2241	protoporphyrinogen oxidase	hemK	yes	yes	0	2	2	0
XCM2242	proline imino-peptidase, chain A	pip	yes
XCM2244	putative N-formylglutamate amidohydrolase	-	yes							yes	yes
XCM2245	MutT-like protein	-	yes
XCM2246	exodeoxyribonuclease IX	exo	yes
XCM2247	hypothetical protein	-	yes
XCM2250	hypothetical protein	-	yes
XCM2258	hypothetical protein	-	yes
XCM2263	hypothetical protein	-	yes
XCM2264	hypothetical protein	-	yes
XCM2265	branched-chain amino acid aminotransferase	ilvE	yes
XCM2266	extracellular protease	-	yes
XCM2268	extracellular protease precursor	-		yes	0	6	6	0
XCM2271	extracellular protease	-	yes
XCM2273	transcriptional regulator	-	yes
XCM2279	hypothetical protein	-	yes
XCM2280	tryptophan repressor binding protein	-	yes
XCM2281	ribonuclease BN/unknown domain fusion protein	rbn	yes
XCM2282	putative thioredoxin	-	yes
XCM2283	acylphosphatase	-	yes	yes	2	0	2	0	yes		yes
XCM2284	hypothetical protein	-	yes
XCM2285	transcriptional regulator	-	yes
XCM2286	molybdopterin biosynthesis protein B	moaB	yes
XCM2287	hypothetical protein	-	yes	yes	3	1	4	0	yes		yes
XCM2288	peptide chain release factor 1	prfA	yes
XCM2289	glutamyl-tRNA reductase	hemA	yes						yes	yes	yes
XCM2290	putative secreted protein	-	yes
XCM2291	outer membrane lipoprotein LolB	lolB	yes
XCM2292	4-diphosphocytidyl-2-C-methyl-D-erythritol kinase	ipk	yes
XCM2293	ribose-phosphate pyrophosphokinase	prsA	yes
XCM2295	50S ribosomal protein L25/general stress protein Ctc	rplY	yes
XCM2296	peptidyl-tRNA hydrolase	pth	yes
XCM2297	GTP-dependent nucleic acid-binding protein EngD	-	yes
XCM2300	preprotein translocase subunit SecE	secE	yes
XCM2301	transcription antitermination protein NusG	nusG	yes
XCM2302	50S ribosomal protein L11	rplK	yes
XCM2303	50S ribosomal protein L1	rplA	yes
XCM2304	50S ribosomal protein L10	rplJ	yes
XCM2305	50S ribosomal protein L7/L12	rplL	yes
XCM2307	DNA-directed RNA polymerase subunit beta	rpoB	yes
XCM2309	DNA-directed RNA polymerase subunit beta'	rpoC	yes
XCM2311	30S ribosomal protein S7	rpsG	yes
XCM2312	elongation factor G	fusA	yes
XCM2316	30S ribosomal protein S10	rpsJ
XCM2317	50S ribosomal protein L3	rplC	yes
XCM2318	50S ribosomal protein L4	rplD	yes
XCM2319	50S ribosomal protein L23	rplW	yes
XCM2320	50S ribosomal protein L2	rplB	yes
XCM2321	30S ribosomal protein S19	rpsS	yes
XCM2322	50S ribosomal protein L22	rplV	yes
XCM2323	30S ribosomal protein S3	rpsC	yes
XCM2324	50S ribosomal protein L16	rplP	yes
XCM2325	50S ribosomal protein L29	rpmC	yes
XCM2326	30S ribosomal protein S17	rpsQ	yes
XCM2327	50S ribosomal protein L14	rplN	yes
XCM2328	50S ribosomal protein L24	rplX	yes
XCM2329	50S ribosomal protein L5	rplE	yes
XCM2330	30S ribosomal protein S14	rpsN	yes
XCM2331	30S ribosomal protein S8	rpsH	yes
XCM2332	50S ribosomal protein L6	rplF	yes
XCM2333	50S ribosomal protein L18	rplR	yes
XCM2334	30S ribosomal protein S5	rpsE	yes
XCM2335	50S ribosomal protein L30	rpmD
XCM2336	50S ribosomal protein L15	rplO
XCM2337	preprotein translocase subunit SecY	secY	yes	yes	2	3	5	0
XCM2338	30S ribosomal protein S13	rpsM	yes
XCM2339	30S ribosomal protein S11	rpsK	yes
XCM2340	30S ribosomal protein S4	rpsD	yes
XCM2341	DNA-directed RNA polymerase subunit alpha	rpoA	yes
XCM2342	50S ribosomal protein L17	rplQ	yes
XCM2343	disulfide bond formation protein B	dsbB	yes
XCM2347	family II 2-keto-3-deoxy-D-arabino-heptulosonate 7-phosphate synthase	dhs1	yes
XCM2349	membrane protein	-	yes
XCM2351	amidase	-	yes	yes	11	2	13	22	yes		yes
XCM2352	hypothetical protein	-	yes
XCM2353	GTP-binding elongation factor protein	typA	yes
XCM2354	peptidyl-prolyl cis-trans isomerase	ppiB	yes
XCM2355	malate dehydrogenase	mdh	yes
XCM2356	glutathione S-transferase	gst	yes
XCM2358	hypothetical protein	-	yes
XCM2362	2,4-dienoyl-CoA reductase	fadH	yes	yes	8	0	8	16	yes		yes
XCM2364	outer membrane protein	mopB	yes							yes	yes
XCM2366	pseudouridylate synthase	-	yes
XCM2368	2-amino-3-ketobutyrate coenzyme A ligase	kbl	yes
XCM2370	ABC transporter sulfate binding protein	-	yes
XCM2371	ABC transporter sulfate permease	cysU	yes
XCM2372	ABC transporter sulfate permease	cysW	yes
XCM2373	sulfate ABC transporter ATP-binding protein	cysA	yes
XCM2374	hypothetical protein	-	yes
XCM2377	L-threonine 3-dehydrogenase	tdh	yes
XCM2378	TonB-dependent receptor	fecA	yes
XCM2379	non-hemolytic phospholipase C	-	yes
XCM2384	phosphoglycerate mutase	pgmA	yes
XCM2385	dihydrofolate synthase	folC	yes	yes	0	2	2	0
XCM2386	hypothetical protein	-	yes
XCM2387	colicin V production protein	cvpA	yes
XCM2388	amidophosphoribosyltransferase	purF	yes
XCM2390	hypothetical protein	-	yes
XCM2391	peptidyl-Asp metalloendopeptidase	-	yes	yes	6	0	6	44	yes		yes
XCM2392	hypothetical protein	-	yes
XCM2393	UDP-2,3-diacylglucosamine hydrolase	-	yes
XCM2394	hypothetical protein	-	yes
XCM2395	glycosyl transferase	gtrB	yes
XCM2397	exopolyphosphatase	ppx	yes
XCM2399	polyphosphate kinase	ppk	yes
XCM2401	two-component system sensor protein	phoR	yes
XCM2402	two-component system regulatory protein	phoB	yes
XCM2404	hypothetical protein	-	yes	yes	0	2	2	0
XCM2405	glutaredoxin	grxC	yes
XCM2406	hypothetical protein	-	yes						yes		yes
XCM2407	isocitrate dehydrogenase	icd	yes
XCM2408	hypothetical protein	-	yes
XCM2411	histidine kinase/response regulator hybrid protein	-	yes	yes	5	2	7	4	yes		yes
XCM2412	trigger factor	tig	yes
XCM2413	ATP-dependent Clp protease proteolytic subunit	clpP	yes
XCM2414	ATP-dependent protease ATP-binding subunit ClpX	clpX	yes
XCM2415	ATP-dependent serine proteinase La	lon	yes	yes	0	0	0	0
XCM2417	peptidyl-prolyl cis-trans isomerase	ppiD	yes
XCM2418	membrane-bound murein hydrolase D	mltD	yes
XCM2420	hypothetical protein	-	yes
XCM2421	ribonuclease H	rnhA	yes
XCM2422	DNA polymerase III subunit epsilon	dnaQ	yes
XCM2423	Serine/threonine specific protein phosphatase	-	yes
XCM2424	hypothetical protein	-	yes
XCM2425	saccharide biosynthesis regulatory protein	opsX	yes
XCM2426	3-deoxy-D-manno-octulosonic-acid kinase	kdkA	yes
XCM2427	hypothetical protein	-	yes
XCM2428	molybdenum cofactor biosynthesis protein A	moaA	yes
XCM2430	molybdenum cofactor biosynthesis protein MoaC	moaC	yes
XCM2431	molybdopterin-converting factor chain 1	moaD	yes
XCM2432	molybdopterin-converting factor chain 2	moaE	yes
XCM2433	DNA polymerase III subunits gamma and tau	dnaX	yes
XCM2434	hypothetical protein	-	yes
XCM2435	recombination protein RecR	recR	yes
XCM2436	histidine triad-like protein	-	yes
XCM2437	outer membrane protein Slp	slp	yes
XCM2438	hypothetical protein	-	yes
XCM2439	hypothetical protein	-	yes
XCM2440	methanol dehydrogenase regulator	moxR	yes
XCM2441	hypothetical protein	-	yes
XCM2445	hypothetical protein	-	yes
XCM2446	50S ribosomal protein L32	rpmF
XCM2447	3-oxoacyl-(acyl carrier protein) synthase III	fabH	yes
XCM2449	acyl-carrier-protein S-malonyltransferase	fabD	yes
XCM2450	3-ketoacyl-(acyl-carrier-protein) reductase	fabG	yes
XCM2451	acyl carrier protein	acpP	yes
XCM2452	3-oxoacyl-(acyl carrier protein) synthase II	fabF	yes
XCM2453	hypothetical protein	trpE	yes
XCM2454	hypothetical protein	-	yes
XCM2455	DNA polymerase III subunit delta'	holB	yes
XCM2456	Tfp pilus assembly protein	-	yes
XCM2458	hypothetical protein	-	yes
XCM2459	propionate catabolism regulatory protein	prpR	yes	yes	0	3	3	0
XCM2460	2-methylisocitrate lyase	prpB	yes
XCM2461	methylcitrate synthase	prpC	yes
XCM2462	aconitate hydratase	acnA	yes
XCM2466	hypothetical protein	-	yes
XCM2467	TonB-dependent receptor	fyuA	yes
XCM2468	inosine-uridine preferring nucleoside hydrolase	-	yes
XCM2471	TonB-dependent receptor	fecA	yes
XCM2473	glycerophosphodiester phosphodiesterase	glpQ	yes	yes	0	1	1	2
XCM2475	bifunctional penicillin-binding protein 1C	pbpC	yes
XCM2477	bacterioferritin	-	yes
XCM2478	peroxiredoxin	-	yes
XCM2479	low molecular weight heat shock protein	hspA	yes
XCM2481	curved DNA-binding protein	cbpA	yes
XCM2482	PilH family regulatory protein	pilH	yes
XCM2483	integral membrane protease subunit	hflK	yes
XCM2484	integral membrane proteinase subunit	hflC	yes
XCM2486	adenylosuccinate synthetase	purA	yes
XCM2488	aminopeptidase N	pepN	yes
XCM2496	bifunctional proline dehydrogenase/pyrroline-5-carboxylate dehydrogenase	putA	yes
XCM2497	hypothetical protein	-	yes
XCM2498	cytochrome C oxidase subunit II	ctaC	yes
XCM2499	cytochrome C oxidase subunit I	ctaD	yes
XCM2500	hypothetical protein	-	yes
XCM2501	cytochrome C oxidase assembly protein	cox11	yes
XCM2502	cytochrome C oxidase subunit III	cox3	yes
XCM2503	hypothetical protein	-	yes
XCM2504	hypothetical protein	-	yes
XCM2505	hypothetical protein	-	yes
XCM2506	hypothetical protein	-	yes
XCM2507	protoheme IX farnesyltransferase	ctaB	yes
XCM2509	disulphide-isomerase	-	yes
XCM2510	hypothetical protein	-	yes
XCM2511	putative ribonuclease BN	-	yes
XCM2512	DNA primase	dnaG	yes
XCM2514	hypothetical protein	-	yes
XCM2517	DNA-binding/iron metalloprotein/AP endonuclease	gcp	yes
XCM2518	dihydroneopterin aldolase	folB	yes
XCM2519	beta-glucosidase	bglX	yes
XCM2520	dehydrogenase	yliI	yes
XCM2521	membrane protein	yiaA	yes
XCM2523	hypothetical protein	-	yes
XCM2524	hypothetical protein	-	yes
XCM2525	cationic amino acid transporter	-	yes
XCM2526	hypothetical protein	-	yes
XCM2528	chloromuconate cycloisomerase	tcbD	yes
XCM2529	hypothetical protein	-	yes
XCM2530	N-acetylmuramoyl-L-alanine amidase	-	yes
XCM2531	D-alanyl-D-alanine dipeptidase	-	yes
XCM2533	hypothetical protein	-	yes						yes		yes
XCM2536	hypothetical protein	-	yes
XCM2537	HAD superfamily hydrolase	-	yes
XCM2538	hypothetical protein	-	yes
XCM2539	putative secreted protein	-	yes
XCM2540	hypothetical protein	-	yes
XCM2541	acriflavin resistance protein	acrA	yes	yes	0	2	2	0
XCM2542	acriflavin resistance protein	acrD	yes	yes	0	7	7	0	yes		yes
XCM2543	membrane fusion protein	mtrC	yes							yes	yes
XCM2544	N-acyl-L-amino acid amidohydrolase	amaA	yes
XCM2545	7-cyano-7-deazaguanine reductase	queF	yes
XCM2546	hypothetical protein	-	yes
XCM2547	putative secreted protein	-	yes
XCM2549	isocitrate dehydrogenase	icd	yes	yes	2	0	2	0
XCM2551	B-lactamase regulatory protein	ampR	yes
XCM2552	bifunctional isocitrate dehydrogenase kinase/phosphatase protein	aceK	yes
XCM2555	thioredoxin	trxA	yes
XCM2556	ATP-dependent RNA helicase RhlB	rhlB	yes
XCM2557	ABC transporter ATP-binding protein involved in cell division	ftsE	yes
XCM2558	cell division protein	ftsX	yes
XCM2559	two-component system response regulator	-	yes
XCM2560	uracil-DNA glycosylase	ung	yes
XCM2561	RNA polymerase factor sigma-32	rpoH	yes
XCM2562	hypothetical protein	-	yes
XCM2563	NADH dehydrogenase	ndh	yes
XCM2564	hypothetical protein	-	yes
XCM2565	hypothetical protein	-	yes
XCM2566	glutathione S-transferase	gst	yes
XCM2567	primosome assembly protein PriA	priA	yes	yes	3	5	8	9		yes	yes
XCM2569	hypothetical protein	-	yes
XCM2570	hypothetical protein	-	yes
XCM2572	multidrug efflux protein	norM	yes
XCM2573	protease IV	sppA	yes
XCM2576	tropinone reductase	trn2	yes
XCM2578	hypothetical protein	-	yes
XCM2579	hypothetical protein	-	yes
XCM2580	hypothetical protein	-	yes
XCM2581	DNA topoisomerase I	topA	yes
XCM2582	hypothetical protein	-	yes
XCM2584	hypothetical protein	-	yes
XCM2585	DNA processing chain A	smf	yes
XCM2586	hypothetical protein	-	yes
XCM2587	peptide deformylase	def	yes
XCM2589	methionyl-tRNA formyltransferase	fmt	yes
XCM2590	Sun protein	sun	yes
XCM2591	hypothetical protein	-	yes
XCM2593	hypothetical protein	-	yes
XCM2595	lipopolysaccharide core biosynthesis glycosyl transferase	-	yes
XCM2596	hypothetical protein	-	yes
XCM2598	hypothetical protein	-	yes
XCM2599	hypothetical protein	-	yes
XCM2600	GTP cyclohydrolase	ribA	yes
XCM2602	phosphinothricin acetyltransferase	yncA	yes
XCM2603	lipid A biosynthesis lauroyl acyltransferase	htrB	yes
XCM2604	D-tyrosyl-tRNA(Tyr) deacylase	-	yes
XCM2605	RNA polymerase sigma factor RpoD	rpoD	yes
XCM2606	hypothetical protein	-	yes
XCM2628	hypothetical protein	-	yes
XCM2636	endonuclease	nucA	yes
XCM2644	hypothetical protein	-	yes						yes		yes
XCM2646	ABC transporter ATP-binding protein	drrA	yes
XCM2647	hypothetical protein	-	yes
XCM2648	hypothetical protein	-	yes
XCM2649	ferrichrome-iron receptor 3	-	yes
XCM2654	hypothetical protein	-	yes
XCM2655	hypothetical protein	-	yes
XCM2656	hypothetical protein	-	yes
XCM2662	hypothetical protein	-	yes	yes	0	2	2	2
XCM2663	hypothetical protein	-	yes
XCM2664	ATP-binding transporter 1	msbA	yes
XCM2665	hypothetical protein	-	yes
XCM2666	UDP-galactopyranose mutase	rfbD	yes
XCM2667	hypothetical protein	-	yes
XCM2669	UDP-glucose 4-epimerase	-	yes
XCM2671	oxidoreductase	-	yes
XCM2672	hypothetical protein	-	yes
XCM2673	hypothetical protein	-	yes
XCM2674	cyanide insensitive terminal oxidase	cioB	yes
XCM2675	cyanide insensitive terminal oxidase	cioA	yes
XCM2678	NtrC family transcriptional regulator	-	yes
XCM2679	hypothetical protein	-	yes
XCM2680	regulatory protein	exsF	yes
XCM2682	methyltransferase	cheR	yes	yes	1	4	5	0
XCM2684	hypothetical protein	-	yes
XCM2687	hypothetical protein	-	yes
XCM2688	hypothetical protein	-	yes
XCM2692	D-amino acid oxidase	-	yes
XCM2694	transcriptional regulator protein	algR	yes
XCM2695	hypothetical protein	-	yes
XCM2696	amino acid transporter	ybeC	yes
XCM2698	hypothetical protein	-	yes
XCM2699	hypothetical protein	-	yes
XCM2701	metallopeptidase precursor	-	yes	yes	6	0	6	44	yes		yes
XCM2702	hypothetical protein	-	yes
XCM2704	tryptophan repressor-binding protein	wrbA	yes
XCM2705	transcriptional regulator	-	yes
XCM2707	hypothetical protein	-	yes
XCM2709	hypothetical protein	-	yes
XCM2710	DNA polymerase-like protein	-	yes
XCM2714	beta-Ig-H3/fasciclin repeat containing protein	-	yes
XCM2715	monovalent cation:proton antiporter-1 family protein	-	yes	yes	2	0	2	0
XCM2717	ABC transporter ATP-binding protein	yadG	yes	yes	0	0	0	4
XCM2719	hypothetical protein	-	yes
XCM2720	hypothetical protein	-	yes
XCM2721	hypothetical protein	-	yes
XCM2722	hypothetical protein	-	yes
XCM2723	flagellar motor protein MotB	motB	yes
XCM2724	flagellar motor protein MotA	motA	yes
XCM2726	methionine sulfoxide reductase B	-	yes
XCM2728	leucine responsive regulatory protein	lrp	yes
XCM2729	D-amino acid dehydrogenase small subunit	dadA	yes
XCM2730	alanine racemase	alr	yes
XCM2731	hypothetical protein	-	yes
XCM2735	two-component system sensor histidine kinase-response regulator hybrid protein	-	yes
XCM2737	L-sorbosone dehydrogenase	sndH2	yes
XCM2738	hypothetical protein	-
XCM2739	ribosomal RNA small subunit methyltransferase C	rsmC	yes
XCM2740	ribosomal small subunit pseudouridylate synthase	rsuA	yes
XCM2741	hypothetical protein	-	yes
XCM2742	short chain dehydrogenase	-	yes
XCM2743	hypothetical protein	-	yes
XCM2750	putative nucleotide-binding protein	yajQ	yes
XCM2752	hypothetical protein	-	yes
XCM2753	DL-methionine transporter ATP-binding subunit	metN	yes
XCM2754	ABC transporter permease	yaeE	yes
XCM2755	outer membrane protein	-	yes
XCM2758	hypothetical protein	-
XCM2759	outer membrane protein	ompW	yes
XCM2760	hypothetical protein	-	yes
XCM2762	hypothetical protein	-	yes
XCM2763	dihydrolipoamide acetyltransferase	phdB	yes
XCM2764	hypothetical protein	-	yes
XCM2767	putative secreted protein	-	yes
XCM2768	hypothetical protein	-	yes
XCM2769	F0F1 ATP synthase subunit A	atpB	yes
XCM2770	F0F1 ATP synthase subunit C	atpE	yes
XCM2771	F0F1 ATP synthase subunit B	atpF	yes
XCM2772	F0F1 ATP synthase subunit delta	atpH	yes
XCM2773	F0F1 ATP synthase subunit alpha	atpA	yes							yes	yes
XCM2774	F0F1 ATP synthase subunit gamma	atpG	yes
XCM2775	F0F1 ATP synthase subunit beta	atpD	yes	yes	1	0	1	0
XCM2776	F0F1 ATP synthase subunit epsilon	atpC	yes
XCM2778	chorismate mutase	pheA	yes
XCM2779	hypothetical protein	-	yes
XCM2780	UDP-N-acetylglucosamine pyrophosphorylase	glmU	yes
XCM2784	ABC transporter permease	ybjZ		yes	1	5	6	0
XCM2785	ABC transporter ATP-binding protein	ybjZ		yes	4	0	4	2
XCM2786	ABC transporter ATP-binding protein	ycfV	yes
XCM2787	ABC transporter permease	ybjY	yes
XCM2788	glucosamine--fructose-6-phosphate aminotransferase	glmS	yes
XCM2790	hypothetical protein	-	yes
XCM2792	hypothetical protein	-	yes
XCM2794	hypothetical protein	-	yes
XCM2795	lactoylglutathione lyase	gloA	yes
XCM2796	copper resistance protein B	copB	yes
XCM2797	copper resistance protein A	copA	yes
XCM2798	hypothetical protein	-	yes
XCM2799	cysteine synthase	cysM	yes
XCM2801	oligopeptidase A	prlC	yes
XCM2803	beta-ketoacyl-[ACP] synthase I	fabB	yes
XCM2804	3-hydroxydecanoyl-(acyl carrier protein) dehydratase	fabA	yes
XCM2806	DNA polymerase IV	dinP	yes
XCM2807	phosphoglycolate phosphatase	gph	yes
XCM2811	hypothetical protein	-	yes
XCM2813	dithiobiotin synthetase	bioD	yes
XCM2814	hypothetical protein	-	yes
XCM2815	6-pyruvoyl tetrahydrobiopterin synthase	ptps	yes
XCM2819	ATP-dependent RNA helicase	rhlE	yes						yes		yes
XCM2821	fumarylacetoacetate hydrolase	uptA	yes
XCM2822	maleylacetoacetate isomerase	uptB	yes
XCM2823	type II secretion system protein-like protein	uptC	yes
XCM2826	outer membrane protein	uptE	yes
XCM2828	UptF	uptF	yes
XCM2829	cystathionine beta-synthase	cysB	yes
XCM2830	cystathionine gamma-lyase-like protein	metB	yes
XCM2850	electron transfer flavoprotein alpha subunit	etfA	yes	yes	0	2	2	0
XCM2851	electron transfer flavoprotein subunit beta	etfB	yes
XCM2852	dTDP-glucose 4,6-dehydratase	rmlB		yes	2	0	2	0
XCM2853	glucose-1-phosphate thymidylyltransferase	rmlA
XCM2855	dTDP-4-keto-L-rhamnose reductase	rmlD	yes	yes	6	0	6	8	yes		yes
XCM2857	GDP-mannose pyrophosphorylase	xanB	yes
XCM2858	phosphoglucomutase	xanA	yes
XCM2859	IpsJ protein	ipsI	yes
XCM2860	3-oxoacid CoA transferase beta subunit	wxcJ	yes
XCM2861	flavoprotein-ubiquinone oxidoreductase	etf-QO	yes
XCM2862	DNA repair system specific for alkylated DNA	alkB	yes
XCM2863	hypothetical protein	-	yes						yes		yes
XCM2864	hypothetical protein	-	yes
XCM2865	ABC transporter ATP-binding protein	yrbF	yes
XCM2866	ABC transporter permease	yrbE	yes
XCM2867	hypothetical protein	-	yes
XCM2868	DNA-binding protein	-	yes
XCM2870	prolyl-tRNA synthetase	proS	yes
XCM2872	CDP-diacylglycerol--serine O-phosphatidyltransferase	pssA	yes
XCM2873	hypothetical protein	-	yes
XCM2874	putative secreted protein	-	yes
XCM2875	putative acetyltransferase	-	yes
XCM2880	soluble lytic murein transglycosylase	slt	yes
XCM2882	TonB-dependent receptor	btuB	yes
XCM2883	valyl-tRNA synthetase	valS	yes	yes	0	0	0	10	yes		yes
XCM2884	DNA polymerase III subunit chi	holC	yes
XCM2886	leucyl aminopeptidase	pepA	yes
XCM2887	YjgP/YjgQ family permease	-	yes
XCM2888	hypothetical protein	-	yes
XCM2890	hypothetical protein	-	yes	yes	0	2	2	0
XCM2891	site-specific tyrosine recombinase XerD	xerD	yes
XCM2892	protein disulfide isomerase precursor	dsbC	yes
XCM2895	phosphoribosylformylglycinamidine synthase	purL	yes	yes	0	0	0	6	yes		yes
XCM2906	protease	-	yes	yes	0	1	1	0
XCM2907	type II secretory pathway ATPase	xpsE	yes
XCM2908	general secretion pathway protein F	-	yes
XCM2910	type II secretory pathway pseudopilin	xpsG	yes
XCM2911	general secretion pathway protein H	xpsH	yes
XCM2912	general secretion pathway protein J	xpsJ	yes
XCM2913	general secretion pathway protein K	xpsK	yes
XCM2914	general secretion pathway protein L	xpsL	yes
XCM2915	general secretion pathway protein M	xpsM	yes
XCM2916	general secretion pathway protein N	xpsN	yes
XCM2917	Type II secretory pathway component	-		yes	10	1	11	7
XCM2918	hypothetical protein	-	yes	yes	4	1	5	0	yes		yes
XCM2920	transcriptional regulator	-	yes
XCM2921	PnuC protein	pnuC	yes
XCM2922	TonB-dependent outer membrane receptor	-	yes	yes	16	0	16	0	yes		yes
XCM2923	hypothetical protein	-	yes
XCM2925	glycosyl transferase	gtrB	yes
XCM2926	hypothetical protein	-	yes
XCM2929	hypothetical protein	-	yes
XCM2930	hypothetical protein	-	yes
XCM2932	nicotinate phosphoribosyltransferase	pncB	yes
XCM2940	serine protease	-	yes
XCM2941	hypothetical protein	-	yes
XCM2942	arsenate reductase	arsC	yes
XCM2945	peptide deformylase	def	yes
XCM2946	hypothetical protein	-	yes
XCM2947	truncated cellulase S	celS	yes
XCM2955	hypothetical protein	-	yes
XCM2956	hypothetical protein	-	yes
XCM2957	glutaredoxin-like protein	-	yes
XCM2958	polysaccharide deacetylase	-	yes
XCM2962	hypothetical protein	-
XCM2963	hypothetical protein	-		yes	2	0	2	0
XCM2964	aminotransferase AlaT	aspC	yes
XCM2965	ribosome-associated GTPase	-	yes
XCM2966	hypothetical protein	-	yes
XCM2968	NonF-related protein	nonF	yes
XCM2969	amylosucrase or alpha amylase	-	yes
XCM2970	TonB-dependent receptor	fyuA	yes
XCM2972	sugar transporter	suc1	yes
XCM2973	transcriptional regulator	cebR	yes
XCM2974	3-ketoacyl-(acyl-carrier-protein) reductase	fabG	yes
XCM2975	Mg++/citrate complex transporter	citM	yes	yes	0	0	0	0
XCM2976	porin O	oprO	yes
XCM2977	two-component system regulatory protein	tctD	yes
XCM2978	two-component system sensor protein	tctE	yes
XCM2979	periplasmic iron-binding protein	afuA	yes
XCM2981	LuxR family two-component response regulator	-	yes
XCM2982	hypothetical protein	-	yes
XCM2983	hypothetical protein	-	yes
XCM2984	rhizopine catabolism protein MocA	mocA	yes
XCM2990	sensor histidine kinase	-	yes	yes	3	0	3	16	yes		yes
XCM2992	polyphosphate-selective porin O	oprO	yes
XCM2993	C4-dicarboxylate transporter DctA	-	yes
XCM2994	malic enzyme	maeB	yes
XCM2995	alpha-1,2-mannosidase	-	yes	yes	0	0	0	0
XCM2998	glycosyltransferase	-	yes
XCM2999	membrane protein	-	yes	yes	0	2	2	0
XCM3000	lipid A biosynthesis lauroyl acyltransferase	htrB	yes
XCM3002	3-deoxy-D-manno-octulosonic-acid transferase	kdtA	yes
XCM3004	L-isoaspartate protein carboxylmethyltransferase	pcm	yes
XCM3005	TolC protein	tolC	yes
XCM3006	TetR family transcriptional regulator	-	yes
XCM3007	hypothetical protein	-	yes	yes	0	3	3	15		yes	yes
XCM3008	LysR family transcriptional regulator	-	yes
XCM3009	isopropylmalate isomerase large subunit	leuC	yes
XCM3010	isopropylmalate isomerase small subunit	leuD	yes
XCM3011	3-isopropylmalate dehydrogenase	leuB	yes
XCM3014	2-isopropylmalate synthase	leuA	yes
XCM3015	threonine dehydratase	tdcB	yes
XCM3016	putative acetolactate synthase isozyme II small subunit	-	yes
XCM3017	acetolactate synthase 2 catalytic subunit	ilvG	yes
XCM3018	ketol-acid reductoisomerase	ilvC	yes
XCM3021	gamma-glutamyltranspeptidase	ggt	yes
XCM3022	methyl-accepting chemotaxis protein	-	yes
XCM3023	TonB-dependent receptor	btuB	yes
XCM3025	thiamine biosynthesis protein ThiC	thiC	yes
XCM3027	transcriptional regulator	-	yes
XCM3029	response regulator	-	yes
XCM3030	inorganic pyrophosphatase	ppa	yes
XCM3032	hypothetical protein	-	yes
XCM3033	membrane-bound proton-translocating pyrophosphatase	hppA	yes	yes	0	2	2	0
XCM3034	putative secreted protein	-	yes
XCM3035	6-phosphofructokinase	pfkA	yes	yes	0	2	2	0
XCM3036	adenylate kinase	adk	yes
XCM3038	UDP-N-acetylmuramate-L-alanine ligase	mpl	yes
XCM3039	hypothetical protein	-	yes	yes	6	0	6	0
XCM3041	hypothetical protein	-	yes	yes	1	2	3	0
XCM3044	hypothetical protein	-
XCM3045	hypothetical protein	-		yes	0	1	1	0
XCM3055	uid family transcriptional regulator	uidR	yes
XCM3061	O-glycosyl hydrolase	-	yes
XCM3064	oxidoreductase	-	yes
XCM3068	short chain dehydrogenase	-	yes	yes	4	0	4	16	yes		yes
XCM3069	hypothetical protein	-	yes
XCM3071	thioredoxin reductase	trxB	yes	yes	0	1	1	0
XCM3072	hypothetical protein	-	yes
XCM3073	hypothetical protein	-	yes
XCM3074	hypothetical protein	-	yes
XCM3075	excinuclease ABC subunit A	uvrA2	yes	yes	0	6	6	0		yes	yes
XCM3077	hydroxylase large subunit	-	yes	yes	0	3	3	0
XCM3078	hydroxylase molybdopterin-containing subunit	-	yes
XCM3079	ferredoxin	-	yes
XCM3080	hypothetical protein	-	yes
XCM3091	succinoglycan biosynthesis protein	exoI	yes
XCM3092	hypothetical protein	-	yes
XCM3093	virulence regulator	xrvA	yes
XCM3095	glycogen debranching enzyme	glgX	yes
XCM3096	ribosomal protein S6 modification protein	-	yes	yes	2	0	2	0	yes		yes
XCM3098	two-component system regulatory protein	colR	yes
XCM3099	two-component system sensor protein	colS	yes	yes	0	2	2	0
XCM3103	type IV pre-pilin leader peptidase	pilD	yes
XCM3106	Tfp pilus assembly pathway ATPase PilB	pilB		yes	2	2	4	0
XCM3109	two-component system regulatory protein	pilR	yes	yes	0	0	0	3
XCM3111	two-component system sensor protein	pilS	yes
XCM3112	succinyl-CoA synthetase subunit beta	sucC	yes
XCM3113	succinyl-CoA synthetase subunit alpha	sucD	yes
XCM3115	NAD synthetase	nadE	yes
XCM3116	putative secreted protein	-	yes
XCM3117	putative competence lipoprotein	-	yes
XCM3118	ribosomal large subunit pseudouridine synthase D	rluD	yes
XCM3119	hypothetical protein	-	yes
XCM3120	hypothetical protein	-	yes
XCM3123	chemotaxis protein	mcp1	yes	yes	0	1	1	0
XCM3127	trehalose-6-phosphate synthase	ostA	yes
XCM3129	hypothetical protein	-		yes	12	0	12	16
XCM3130	trehalose-6-phosphate phosphatase	ostB	yes	yes	0	3	3	0
XCM3131	ferric enterobactin receptor	bfeA	yes
XCM3135	hypothetical protein	-	yes
XCM3136	hypothetical protein	-	yes	yes	0	0	0	0	yes		yes
XCM3137	hypothetical protein	-	yes
XCM3138	glutathione transferase	-	yes
XCM3146	ATP-dependent Clp protease subunit	clpB2	yes	yes	4	0	4	0
XCM3148	vitamin B transport outer membrane protein	btuB	yes						yes		yes
XCM3150	hypothetical protein	-	yes
XCM3151	hypothetical protein	-	yes
XCM3152	cob(I)alamin adenolsyltransferase	btuR	yes
XCM3153	cobalamin biosynthesis protein	cobD	yes
XCM3156	adenosylcobinamide kinase/adenosylcobinamide-phosphate guanylyltransferase	cobU	yes						yes		yes
XCM3157	nicotinate-nucleotide--dimethylbenzimidazole phosphoribosyltransferase	cobT	yes
XCM3158	hypothetical protein	-	yes	yes	2	0	2	0
XCM3159	cobalamin synthase	cobS	yes							yes	yes
XCM3161	putative diaminopimelate decarboxylase	-	yes
XCM3162	iron transporter	iucA	yes
XCM3163	transport protein	yceE	yes
XCM3164	hypothetical protein	-	yes
XCM3165	hypothetical protein	-	yes
XCM3166	citrate-dependent iron transporter	fecA	yes
XCM3167	4-hydroxy-2-oxovalerate aldolase	mphE	yes
XCM3177	ferric enterobactin receptor	bfeA	yes
XCM3179	ferric enterobactin receptor	bfeA	yes
XCM3180	hypothetical protein	-	yes
XCM3183	ferric enterobactin receptor	bfeA	yes
XCM3185	ABC transporter ATP-binding protein	yheS	yes	yes	6	2	8	13	yes		yes
XCM3186	hypothetical protein	-	yes
XCM3187	transcriptional activator ampR family	ampR	yes
XCM3189	beta lactamase	bla	yes							yes	yes
XCM3191	phospholipase C precursor	phlN2	yes
XCM3192	TonB-dependent receptor	fhuA	yes
XCM3193	transmembrane transport protein	ycaD	yes
XCM3196	hypothetical protein	-	yes
XCM3197	hypothetical protein	-	yes	yes	5	0	5	0	yes		yes
XCM3198	aspartyl-tRNA synthetase	aspS	yes
XCM3200	hypothetical protein	-	yes
XCM3201	hypothetical protein	-	yes
XCM3203	Holliday junction resolvase	ruvC	yes
XCM3204	Holliday junction DNA helicase RuvA	ruvA	yes
XCM3205	potassium uptake protein	kup	yes
XCM3207	Holliday junction DNA helicase RuvB	ruvB	yes
XCM3208	hypothetical protein	-	yes
XCM3209	TolQ protein	tolQ	yes
XCM3210	biopolymer transport TolR protein	tolR	yes
XCM3211	TolA protein	tolA	yes
XCM3212	translocation protein TolB	tolB	yes
XCM3213	PAL family outer membrane lipoprotein	pal	yes
XCM3214	hypothetical protein	-	yes
XCM3215	radical activating enzyme	-	yes
XCM3216	transcriptional regulator	exsB	yes
XCM3218	two-component system sensor protein	exsG	yes	yes	0	11	11	0		yes	yes
XCM3219	two-component system regulatory protein	exsF	yes
XCM3221	chromosome replication initiation inhibitor protein	-	yes
XCM3222	membrane transport protein	yggA	yes	yes	6	0	6	0	yes		yes
XCM3226	pseudouridylate synthase	-	yes
XCM3229	response regulator	-	yes
XCM3230	hypothetical protein	-	yes
XCM3231	DNA helicase	recQ	yes
XCM3232	DNA-binding related protein	dpsA	yes
XCM3233	ATP-dependent RNA helicase	hrpA	yes
XCM3234	TonB-dependent receptor	fepA	yes	yes	0	2	2	0
XCM3235	glucokinase	glk	yes
XCM3236	hypothetical protein	-	yes							yes	yes
XCM3238	hypothetical protein	-	yes
XCM3240	pyrroloquinoline quinone biosynthesis protein PqqE	pqqE	yes
XCM3241	PqqC/D protein	pqqC/D	yes
XCM3242	pyrroloquinoline quinone biosynthesis protein PqqC	pqqC	yes
XCM3243	pyrroloquinoline quinone biosynthesis protein PqqB	pqqG	yes
XCM3244	ATP:GTP 3'-pyrophosphotranferase	relA	yes
XCM3245	hypothetical protein	-	yes	yes	0	9	9	10		yes	yes
XCM3246	glycosyltransferase	-	yes	yes	5	0	5	0	yes		yes
XCM3247	penicillin-binding protein 1B	ponB	yes
XCM3248	hypothetical protein	-	yes
XCM3249	ATP-dependent helicase	yoaA	yes	yes	0	2	2	0
XCM3250	hypothetical protein	-	yes	yes	3	0	3	0
XCM3252	TonB protein	tonB	yes
XCM3253	glutathione synthetase	gshB	yes
XCM3254	pilus protein	-	yes
XCM3256	pilus biogenesis protein	-	yes
XCM3257	pilus biogenesis protein	pilJ	yes
XCM3259	PilL protein	pilL	yes	yes	0	4	4	5
XCM3260	hypothetical protein	-	yes	yes	0	5	5	2		yes	yes
XCM3261	hypothetical protein	-	yes
XCM3267	N(4)-(Beta-N-acetylglucosaminyl)-L-asparaginase (Glycosylasparaginase) (Aspartylglucosaminidase) (N4-(N-acetyl-beta-glucosaminyl)-L-asparagine amidase) (AGA)	-	yes
XCM3268	copper homeostasis protein	cutC	yes
XCM3270	hypothetical protein	-	yes	yes	0	3	3	0
XCM3277	beta-galactosidase	bga	yes	yes	3	5	8	0
XCM3278	hypothetical protein	-	yes	yes	2	2	4	0
XCM3279	hypothetical protein	-	yes
XCM3288	glucan 1,4-beta-glucosidase	-	yes	yes	0	3	3	0	yes		yes
XCM3289	beta-mannosidase	-	yes	yes	0	2	2	0		yes	yes
XCM3290	beta-hexosaminidase	nahA	yes
XCM3291	hypothetical protein	-	yes
XCM3292	alpha-L-fucosidase	fucA1	yes
XCM3293	TonB-dependent receptor	iroN		yes	0	3	3	0
XCM3296	glucokinase	glk	yes
XCM3297	16S ribosomal RNA methyltransferase RsmE	-	yes
XCM3298	adenosylmethionine--8-amino-7-oxononanoate transaminase	bioA	yes
XCM3299	ADP-ribose diphosphatase NudE	nudE	yes
XCM3300	sulfite synthesis pathway protein	cysQ	yes
XCM3301	nucleoside triphosphate pyrophosphohydrolase	mazG	yes
XCM3302	hypothetical protein	-	yes
XCM3306	glycine cleavage system aminomethyltransferase T	gcvT	yes
XCM3307	glycine cleavage system protein H	gcvH	yes
XCM3312	hypothetical protein	-	yes
XCM3315	beta-lactamase precursor	ampC3	yes
XCM3316	hypothetical protein	-	yes
XCM3317	hypothetical protein	-	yes
XCM3319	acyl-CoA dehydrogenase	fadE	yes
XCM3320	alpha/beta family hydrolase	-	yes
XCM3321	transcriptional regulator	-	yes
XCM3323	hypothetical protein	-	yes
XCM3324	heat shock protein	-	yes
XCM3325	monofunctional biosynthetic peptidoglycan transglycosylase	mtgA	yes
XCM3326	glucosyl transferase	gtrB	yes
XCM3327	hypothetical protein	-	yes
XCM3328	hypothetical protein	-	yes
XCM3329	hemolysin III	hly3	yes
XCM3330	peptide chain release factor 3	prfC	yes
XCM3331	hypothetical protein	-	yes
XCM3332	homoserine O-acetyltransferase	metA	yes
XCM3333	cystathionine gamma-synthase	metB	yes
XCM3334	homoserine dehydrogenase	metL	yes
XCM3338	hypothetical protein	-	yes
XCM3340	hypothetical protein	-	yes
XCM3341	cytochrome B561	yodB	yes
XCM3342	hypothetical protein	-	yes
XCM3343	histidine kinase-response regulator hybrid protein	-	yes
XCM3347	histidine kinase-response regulator hybrid protein	-	yes
XCM3348	MFS transporter	emrA		yes	6	0	6	0
XCM3351	uroporphyrinogen decarboxylase	hemE	yes
XCM3353	hypothetical protein	-	yes
XCM3354	3-dehydroquinate synthase	aroB	yes
XCM3355	shikimate kinase	aroK	yes
XCM3356	pyridoxamine 5'-phosphate oxidase	pdxH	yes
XCM3357	hypothetical protein	-	yes
XCM3358	hypothetical protein	-	yes
XCM3359	potassium channel-like protein	-	yes
XCM3360	hypothetical protein	-	yes
XCM3361	hypothetical protein	-	yes
XCM3362	hypothetical protein	-	yes
XCM3367	SoxR family transcriptional regulator	soxR	yes
XCM3368	peptidase	-	yes
XCM3371	TonB-dependent outer membrane receptor	-	yes
XCM3373	hypothetical protein	-	yes
XCM3374	hypothetical protein	-	yes
XCM3375	tryptophan halogenase	prnA	yes
XCM3383	amino acid transporter	-	yes
XCM3385	AhyR/AsaR family transcriptional regulator	ahyR	yes
XCM3387	proline imino-peptidase	-	yes
XCM3393	amino acid transporter	gabP	yes
XCM3397	quinol oxidase subunit I	-	yes
XCM3398	quinol oxidase subunit II	qxtB	yes
XCM3399	hypothetical protein	-	yes
XCM3401	Mg++ transporter	mgtE	yes
XCM3402	phosphotransferase system enzyme I	ptsI	yes
XCM3403	phosphotransferase system HPr enzyme	-	yes
XCM3404	putative enzyme II of the phosphotransferase system	-	yes
XCM3406	hypothetical protein	-	yes
XCM3407	HPr kinase/phosphorylase	ptsK	yes
XCM3408	nitrogen regulatory IIA protein	ptsN	yes
XCM3409	sigma-54 modulation protein	-	yes
XCM3410	RNA polymerase factor sigma-54	rpoN	yes
XCM3411	ABC transporter ATP-binding protein	yhbG	yes
XCM3412	hypothetical protein	-	yes
XCM3413	putative secreted protein	-	yes
XCM3414	hypothetical protein	-	yes
XCM3415	polysialic acid capsule expression protein	kpsF	yes
XCM3416	hypothetical protein	-	yes
XCM3417	UDP-N-acetylglucosamine 1-carboxyvinyltransferase	murA	yes
XCM3418	hypothetical protein	-	yes
XCM3419	hypothetical protein	-	yes
XCM3420	hypothetical protein	-	yes
XCM3421	phosphoribosylglycinamide formyltransferase	purN	yes
XCM3424	hypothetical protein	-
XCM3425	phosphoribosylaminoimidazole synthetase	purM	yes
XCM3426	hypothetical protein	-	yes
XCM3427	permease	perM	yes	yes	0	0	0	0
XCM3428	hypothetical protein	-	yes
XCM3429	nucleotidyl transferase	-	yes
XCM3430	hypothetical protein	-	yes
XCM3431	hypothetical protein	-	yes
XCM3435	DNA transport competence protein	comEA	yes
XCM3438	thiamine biosynthesis lipoprotein ApbE	apbE	yes
XCM3439	sulfite reductase	-	yes
[truncated: 853 more rows]
