# Supplementary material for: Ecological genomics in Xanthomonas: the nature of genetic adaptation with homologous recombination and host shifts
Source: BMC Genomics. 2015 Mar 15;16(1):188. doi: 10.1186/s12864-015-1369-8 (PMC4372319; doi:10.1186/s12864-015-1369-8)
Supplement: Additional file 7: Table S4. — List of positively selected genes in Xanthomonas. [file 12864_2015_1369_MOESM7_ESM.xlsx]

## Sheet: figure
Gene	function	symbol	Branches
			X. citri								X. campestris
			XCM-B	XCM-L	XCC	XCCM	XCV	I1	I2	I3	XCCA	XCC8	XCCB	XCR	I4	I5
XCM0015	DNA polymerase III subunit alpha	dnaE2
XCM0018	oligopeptide transporter	oliA
XCM0030	glycine dehydrogenase	gcvP
XCM0032	hypothetical protein	-
XCM0045	two-component system sensor protein	-
XCM0059	hypothetical protein	-
XCM0064	hypothetical protein	-
XCM0102	TonB-dependent receptor	fyuA
XCM0103	putative thioredoxin	-
XCM0118	signal recognition particle protein	ffh
XCM0121	2-nitropropane dioxygenase	-
XCM0176	oxidoreductase	-
XCM0195	hypothetical protein	-
XCM0225	NADH dehydrogenase subunit L	nuoL
XCM0257	VirD4 protein	virD4
XCM0326	methionyl-tRNA synthetase	metG
XCM0341	hypothetical protein	-
XCM0350	lipid-A-disaccharide synthase	lpxB
XCM0369	pili assembly chaperone	ecpD
XCM0386	penicillin amidase precursor	-
XCM0391	DNA topoisomerase IV subunit A	parC
XCM0394	outer membrane efflux protein	yjcP
XCM0503	MarR family transcriptional regulator	-
XCM0566	molecular chaperone DnaK	dnaK
XCM0695	NAD-dependent DNA ligase LigA	ligA
XCM0700	DNA gyrase subunit A	gyrA
XCM0758	histidyl-tRNA synthetase	hisS
XCM0771	hypothetical protein	-
XCM0800	carbamoyl phosphate synthase small subunit	carA
XCM0807	inner membrane protein	-
XCM0811	two-component system response regulator RpfG	rpfG
XCM0813	sensory/regulatory protein RpfC	rpfC
XCM0815	putative long-chain fatty acyl CoA ligase	rpfB
XCM0869	glycosyltransferase	alg2
XCM0914	peptidase	-
XCM0923	putative methyltransferase	-
XCM0945	preprotein translocase subunit SecD	secD
XCM0956	PTS system fructose-specific transporter subunit IIBC	fruA
XCM0993	ATP-binding component of putrescine transport system	potG
XCM1005	ATP-binding protein	-
XCM1027	ATP-dependent DNA ligase	lig3
XCM1036	hypothetical protein	-
XCM1084	ethanolamine ammonia-lyase small subunit	eutC
XCM1134	pseudouridylate synthase	-
XCM1135	hypothetical protein	-
XCM1250	two-component system regulatory protein	-
XCM1258	MFS transporter	tetV
XCM1291	hypothetical protein	-
XCM1304	glycerol-3-phosphate acyltransferase	plsB
XCM1317	hexuranate transporter	exuT
XCM1323	endo-1,4-beta-xylanase A	xynA
XCM1325	gluconolactonase	gnl
XCM1363	hydrolase	-
XCM1456	hypothetical protein	-
XCM1457	nitrile hydratase activator	-
XCM1490	allantoate amidohydrolase	amaB
XCM1568	4-hydroxybenzoate 3-monooxygenase	pobA
XCM1578	vanillate O-demethylase oxygenase subunit	vanA
XCM1612	HrpF protein	hrpF
XCM1644	hypothetical protein	-
XCM1649	hypothetical protein	-
XCM1662	3-oxoacyl-[ACP] reductase	-
XCM1669	component of multidrug efflux system	mexE
XCM1676	branched-chain alpha-keto acid dehydrogenase subunit E2	pdhB
XCM1690	homogentisate 1,2-dioxygenase	hmgA
XCM1782	hypothetical protein	-
XCM1784	hypothetical protein	-
XCM1788	C-type cytochrome biogenesis protein (copper tolerance)	dsbD
XCM1813	glutamine synthetase adenylyltransferase	glnE
XCM1913	oligopeptidase B	ptrB
XCM1935	methanol dehydrogenase heavy chain	mxaF
XCM1940	TonB-dependent receptor	fepA
XCM1950	rare lipoprotein A	rlpA
XCM2078	S-adenosyl-methyltransferase MraW	mraW
XCM2082	UDP-N-acetylmuramoylalanyl-D-glutamyl-2,6-diaminopimelate-D-alanyl-D-alanyl ligase	murF
XCM2085	undecaprenyldiphospho-muramoylpentapeptide beta-N- acetylglucosaminyltransferase	murG
XCM2088	cell division protein	ftsQ
XCM2120	S-adenosyl-L-homocysteine hydrolase	sahH
XCM2132	phosphoanhydride phosphohydrolase	appA
XCM2148	hypothetical protein	-
XCM2156	ABC transporter ATP-binding protein	ftsE
XCM2187	diadenosine tetraphosphatase	apaH
XCM2194	histone deacetylase family protein	-
XCM2229	two-component system sensor protein	torS
XCM2244	putative N-formylglutamate amidohydrolase	-
XCM2283	acylphosphatase	-
XCM2287	hypothetical protein	-
XCM2289	glutamyl-tRNA reductase	hemA
XCM2351	amidase	-
XCM2362	2,4-dienoyl-CoA reductase	fadH
XCM2364	outer membrane protein	mopB
XCM2391	peptidyl-Asp metalloendopeptidase	-
XCM2406	hypothetical protein	-
XCM2411	histidine kinase/response regulator hybrid protein	-
XCM2533	hypothetical protein	-
XCM2542	acriflavin resistance protein	acrD
XCM2543	membrane fusion protein	mtrC
XCM2567	primosome assembly protein PriA	priA
XCM2644	hypothetical protein	-
XCM2701	metallopeptidase precursor	-
XCM2773	F0F1 ATP synthase subunit alpha	atpA
XCM2819	ATP-dependent RNA helicase	rhlE
XCM2855	dTDP-4-keto-L-rhamnose reductase	rmlD
XCM2863	hypothetical protein	-
XCM2883	valyl-tRNA synthetase	valS
XCM2895	phosphoribosylformylglycinamidine synthase	purL
XCM2918	hypothetical protein	-
XCM2922	TonB-dependent outer membrane receptor	-
XCM2990	sensor histidine kinase	-
XCM3007	hypothetical protein	-
XCM3068	short chain dehydrogenase	-
XCM3075	excinuclease ABC subunit A	uvrA2
XCM3096	ribosomal protein S6 modification protein	-
XCM3136	hypothetical protein	-
XCM3148	vitamin B transport outer membrane protein	btuB
XCM3156	adenosylcobinamide kinase/adenosylcobinamide-phosphate guanylyltransferase	cobU
XCM3159	cobalamin synthase	cobS
XCM3185	ABC transporter ATP-binding protein	yheS
XCM3189	beta lactamase	bla
XCM3197	hypothetical protein	-
XCM3218	two-component system sensor protein	exsG
XCM3222	membrane transport protein	yggA
XCM3236	hypothetical protein	-
XCM3245	hypothetical protein	-
XCM3246	glycosyltransferase	-
XCM3260	hypothetical protein	-
XCM3288	glucan 1,4-beta-glucosidase	-
XCM3289	beta-mannosidase	-
XCM3452	cysteine desulfurase activator complex subunit SufB	ynhE
XCM3472	nodulation protein	nodL
XCM3554	glucose-6-phosphate 1-dehydrogenase	zwf
XCM3556	glutathione-regulated potassium-efflux system protein	kefC
XCM3557	a-type carbonic anhydrase	ecaA
XCM3574	ABC transporter ATP-binding protein	yadG
XCM3592	TonB-like protein	-
XCM3600	dipeptidyl peptidase IV	-
XCM3603	putative secreted protein	-
XCM3664	hypothetical protein	-
XCM3719	putative competence related protein	-
XCM3739	acyltransferase	oac
XCM3748	hypothetical protein	-
XCM3755	chromosome partitioning protein	parB
XCM3764	hypothetical protein	-
XCM3774	chloride channel	yadQ
XCM3777	DNA methylation and regulatory protein	Ada
XCM3785	hypothetical protein	-
XCM3796	beta-lactamase	-
XCM3835	histidine kinase-response regulator hybrid protein	-
XCM3864	hypothetical protein	-
XCM3868	hypothetical protein	-
XCM3876	hypothetical protein	-
XCM3953	xylose isomerase	xylA
XCM4022	rhamnogalacturonan acetylesterase	-
XCM4072	transcriptional regulator	-
XCM4102	TldD protein	tldD
XCM4107	hypothetical protein	-
XCM4108	hypothetical protein	-
XCM4297	hypothetical protein	-
XCM4313	hypothetical protein	-
XCM4351	7,8-dihydro-8-oxoguanine-triphosphatase	mutT
XCM4503	glutamate synthase subunit alpha	gltB
XCM4520	carboxyl-terminal protease	ctp
XCM4521	D-3-phosphoglycerate dehydrogenase	serA
XCM4524	outer membrane protein	ompP1
XCM4563	dipeptidase	-
XCM4595	exodeoxyribonuclease V beta chain	recB
XCM4596	exodeoxyribonuclease V alpha chain	recD
XCM4630	hypothetical protein	-
XCM4718	hypothetical protein	-
XCM4755	fimbrial assembly protein	pilQ
XCM4832	leucyl-tRNA synthetase	leuS
XCM4859	alkaline phosphatase	phoA
XCM4903	chemotaxis protein	tsr
XCM5019	fatty acid desaturase	-
XCM5051	putative mandelate racemase/muconate lactonizing enzyme	-
XCM5067	putative secreted protein	-
XCM5119	hypothetical protein	-
XCM5133	putative xanthine dehydrogenase accessory factor XdhC	-
XCM5170	chemotaxis histidine protein kinase	cheA
Black box indicates the gene was positively selected in corresponding branch
